# Supplementary material for: Ethyl 3-{[(3-methyl­anilino)(1H-1,2,4-triazol-1-yl)methyl­idene]amino}-1-benzofuran-2-carboxyl­ate
Source: Acta Crystallogr Sect E Struct Rep Online. 2010 Oct 30;66(Pt 11):o2966. doi: 10.1107/S1600536810042868 (PMC3008986; doi:10.1107/S1600536810042868)
Supplement: Supplementary file 1 [file e-66-o2966-sup1.cif]

##############################################################################
###                                                                        ###
###        Electronic paper (Acta Crystallographica Section E)             ###
###                                                                        ###
##############################################################################
#                                                                            #
# This CIF contains the data in a paper accepted for publication in Acta     #
# Crystallographica Section E. It conforms to the requirements of Notes      #
# for Authors for Section E, and has been peer reviewed under the auspices   #
# of the IUCr Commission on Journals.                                        #
#                                                                            #
# Full details of the Crystallographic Information File format               #
# are given in the paper "The Crystallographic Information File (CIF):       #
# a New Standard Archive File for Crystallography" by S. R. Hall, F. H.      #
# Allen and I. D. Brown [Acta Cryst. (1991), A47, 655-685].                  #
#                                                                            #
# The current version of the core CIF dictionary is obtainable from          #
# ftp://ftp.iucr.org/pub/cif_core.dic. The current version number is 2.4.    #
#                                                                            #
# Software is freely available for graphical display of the structure(s) in  #
# this CIF.  For information consult the CIF home page http://www.iucr.org/  #
# cif/home.html                                                              #
#                                                                            #
# This file may be used for bona fide research purposes within the           #
# scientific community so long as proper attribution is given to the journal # 
# article from which it was obtained.                                        #
#                                                                            #
##############################################################################
                                             
data_I
_audit_creation_method     SHELXL-97
_chemical_name_systematic
;
Ethyl 3-{[(3-methylanilino)(1<i>H</i>-1,2,4-triazol-1-yl)methylidene]amino}-
1-benzofuran-2-carboxylate
;
_chemical_name_common     ?
_chemical_formula_moiety     'C21 H19 N5 O3'
_chemical_formula_sum     'C21 H19 N5 O3'
_chemical_formula_iupac     'C21 H19 N5 O3'
_chemical_formula_weight     389.41
_chemical_melting_point     ?
_symmetry_cell_setting     monoclinic
_symmetry_space_group_name_H-M     'P 21/n'
_symmetry_space_group_name_Hall     '-P 2yn'
loop_
    _symmetry_equiv_pos_as_xyz
    'x, y, z'
    '-x+1/2, y+1/2, -z+1/2'
    '-x, -y, -z'
    'x-1/2, -y-1/2, z-1/2'
_cell_length_a     10.9670(10)
_cell_length_b     9.9606(9)
_cell_length_c     17.4807(15)
_cell_angle_alpha     90.00
_cell_angle_beta     91.4390(10)
_cell_angle_gamma     90.00
_cell_volume     1909.0(3)
_cell_formula_units_Z     4
_cell_measurement_reflns_used     4199
_cell_measurement_theta_min     2.22
_cell_measurement_theta_max     25.69
_cell_measurement_temperature     298(2)
_exptl_crystal_description     block
_exptl_crystal_colour     colorless
_exptl_crystal_size_max     0.30
_exptl_crystal_size_mid     0.20
_exptl_crystal_size_min     0.10
_exptl_crystal_density_diffrn     1.355
_exptl_crystal_density_meas     ?
_exptl_crystal_density_method     'not measured'
_exptl_crystal_F_000     816
_exptl_absorpt_coefficient_mu     0.094
_exptl_absorpt_correction_type     multi-scan
_exptl_absorpt_process_details     '(SADABS; Sheldrick, 2003)'
_exptl_absorpt_correction_T_min     0.9723
_exptl_absorpt_correction_T_max     0.9907
_exptl_special_details
;
;
_diffrn_ambient_temperature     298(2)
_diffrn_radiation_type     MoK\a
_diffrn_radiation_wavelength     0.71073
_diffrn_radiation_source     'fine-focus sealed tube'
_diffrn_radiation_monochromator     graphite
_diffrn_measurement_device_type     'Bruker SMART 4K CCD area-detector'
_diffrn_measurement_method     '\f and \w'
_diffrn_detector_area_resol_mean     ?
_diffrn_reflns_number     14116
_diffrn_reflns_av_R_equivalents     0.0313
_diffrn_reflns_av_sigmaI/netI     0.0334
_diffrn_reflns_theta_min     2.17
_diffrn_reflns_theta_max     28.26
_diffrn_reflns_theta_full     28.26
_diffrn_measured_fraction_theta_max     0.996
_diffrn_measured_fraction_theta_full     0.996
_diffrn_reflns_limit_h_min     -14
_diffrn_reflns_limit_h_max     14
_diffrn_reflns_limit_k_min     -13
_diffrn_reflns_limit_k_max     12
_diffrn_reflns_limit_l_min     -23
_diffrn_reflns_limit_l_max     22
_diffrn_standards_number     ?
_diffrn_standards_interval_count     ?
_diffrn_standards_interval_time     ?
_diffrn_standards_decay_%     ?
_refine_special_details
;
Refinement of <i>F</i>^2^ against ALL reflections. The weighted <i>R</i>-factor
<i>wR</i> and goodness of fit <i>S</i> are based on <i>F</i>^2^, conventional
<i>R</i>-factors <i>R</i> are based on <i>F</i>, with <i>F</i> set to zero for
negative <i>F</i>^2^. The threshold expression of <i>F</i>^2^ >
\s(<i>F</i>^2^) is used only for calculating <i>R</i>-factors(gt) <i>etc</i>.
and is not relevant to the choice of reflections for refinement.
<i>R</i>-factors based on <i>F</i>^2^ are statistically about twice as large
as those based on <i>F</i>, and <i>R</i>- factors based on ALL data will be
even larger.
;
_reflns_number_total     4713
_reflns_number_gt     3715
_reflns_threshold_expression     I>2sigma(I)
_refine_ls_structure_factor_coef     Fsqd
_refine_ls_matrix_type     full
_refine_ls_R_factor_all     0.0703
_refine_ls_R_factor_gt     0.0540
_refine_ls_wR_factor_gt     0.1256
_refine_ls_wR_factor_ref     0.1350
_refine_ls_goodness_of_fit_ref     1.070
_refine_ls_restrained_S_all     1.070
_refine_ls_number_reflns     4713
_refine_ls_number_parameters     267
_refine_ls_number_restraints     0
_refine_ls_hydrogen_treatment     mixed
_refine_ls_weighting_scheme     calc
_refine_ls_weighting_details
         'calc w=1/[\s^2^(Fo^2^)+(0.0611P)^2^+0.2630P] where P=(Fo^2^+2Fc^2^)/3'
_atom_sites_solution_hydrogens     geom
_atom_sites_solution_primary     direct
_atom_sites_solution_secondary     difmap
_refine_ls_shift/su_max     0.001
_refine_ls_shift/su_mean     0.000
_refine_diff_density_max     0.257
_refine_diff_density_min     -0.229
_refine_ls_extinction_method     none
_refine_ls_extinction_coef     ?
loop_
    _atom_type_symbol
    _atom_type_description
    _atom_type_scat_dispersion_real
    _atom_type_scat_dispersion_imag
    _atom_type_scat_source
    'C' 'C' 0.0033 0.0016
                         'International Tables Vol C Tables 4.2.6.8 and 6.1.1.4'
    'H' 'H' 0.0000 0.0000
                         'International Tables Vol C Tables 4.2.6.8 and 6.1.1.4'
    'N' 'N' 0.0061 0.0033
                         'International Tables Vol C Tables 4.2.6.8 and 6.1.1.4'
    'O' 'O' 0.0106 0.0060
                         'International Tables Vol C Tables 4.2.6.8 and 6.1.1.4'
_computing_data_collection     'SMART (Bruker, 2001)'
_computing_cell_refinement     'SAINT-Plus (Bruker, 2001)'
_computing_data_reduction     'SAINT-Plus (Bruker, 2001)'
_computing_structure_solution     'SHELXS97 (Sheldrick, 2008)'
_computing_structure_refinement     'SHELXL97 (Sheldrick, 2008)'
_computing_molecular_graphics     'PLATON (Spek, 2009)'
_computing_publication_material     'SHELXTL (Sheldrick, 2008)'
loop_
    _atom_site_type_symbol
    _atom_site_label
    _atom_site_fract_x
    _atom_site_fract_y
    _atom_site_fract_z
    _atom_site_U_iso_or_equiv
    _atom_site_adp_type
    _atom_site_calc_flag
    _atom_site_refinement_flags
    _atom_site_occupancy
    _atom_site_disorder_assembly
    _atom_site_disorder_group
    C C1 -0.0436(2) 0.3180(2) 1.13054(12) 0.0700(6) Uani d . 1 . .
    H H1A -0.0632 0.2688 1.1758 0.105 Uiso calc R 1 . .
    H H1B -0.1172 0.3376 1.1018 0.105 Uiso calc R 1 . .
    H H1C -0.0036 0.4003 1.1447 0.105 Uiso calc R 1 . .
    C C2 0.03957(14) 0.23527(18) 1.08246(9) 0.0430(4) Uani d . 1 . .
    C C3 0.09144(14) 0.29052(16) 1.01810(8) 0.0365(3) Uani d . 1 . .
    H H3 0.0738 0.3790 1.0049 0.044 Uiso calc R 1 . .
    C C4 0.16873(13) 0.21673(15) 0.97313(8) 0.0322(3) Uani d . 1 . .
    C C5 0.19517(16) 0.08510(16) 0.99188(9) 0.0448(4) Uani d . 1 . .
    H H5 0.2485 0.0354 0.9626 0.054 Uiso calc R 1 . .
    C C6 0.14145(18) 0.02809(19) 1.05469(11) 0.0558(5) Uani d . 1 . .
    H H6 0.1573 -0.0612 1.0670 0.067 Uiso calc R 1 . .
    C C7 0.06476(16) 0.10228(19) 1.09921(10) 0.0517(5) Uani d . 1 . .
    H H7 0.0293 0.0624 1.1413 0.062 Uiso calc R 1 . .
    C C8 0.26228(13) 0.39756(14) 0.89881(8) 0.0305(3) Uani d . 1 . .
    C C9 0.32102(15) 0.54488(16) 0.78959(9) 0.0404(4) Uani d . 1 . .
    H H9 0.3687 0.6067 0.8167 0.048 Uiso calc R 1 . .
    C C10 0.22640(19) 0.44048(17) 0.70420(9) 0.0514(5) Uani d . 1 . .
    H H10 0.1958 0.4171 0.6559 0.062 Uiso calc R 1 . .
    C C11 0.32117(14) 0.45550(15) 1.02485(8) 0.0338(3) Uani d . 1 . .
    C C12 0.39857(14) 0.36751(16) 1.06072(8) 0.0390(4) Uani d . 1 . .
    C C13 0.30913(16) 0.47691(17) 1.15284(9) 0.0441(4) Uani d . 1 . .
    C C14 0.26388(15) 0.53020(16) 1.08480(8) 0.0387(4) Uani d . 1 . .
    C C15 0.17586(17) 0.63069(17) 1.08694(10) 0.0483(4) Uani d . 1 . .
    H H15 0.1442 0.6684 1.0420 0.058 Uiso calc R 1 . .
    C C16 0.1368(2) 0.6728(2) 1.15721(12) 0.0628(5) Uani d . 1 . .
    H H16 0.0776 0.7394 1.1596 0.075 Uiso calc R 1 . .
    C C17 0.1844(2) 0.6175(2) 1.22463(12) 0.0690(6) Uani d . 1 . .
    H H17 0.1569 0.6487 1.2713 0.083 Uiso calc R 1 . .
    C C18 0.2710(2) 0.5180(2) 1.22393(10) 0.0611(5) Uani d . 1 . .
    H H18 0.3024 0.4802 1.2689 0.073 Uiso calc R 1 . .
    C C19 0.48201(16) 0.26505(17) 1.03424(10) 0.0455(4) Uani d . 1 . .
    C C20 0.55170(19) 0.1573(2) 0.92310(13) 0.0646(6) Uani d . 1 . .
    H H20A 0.5239 0.0695 0.9391 0.077 Uiso calc R 1 . .
    H H20B 0.6372 0.1666 0.9377 0.077 Uiso calc R 1 . .
    C C21 0.5346(2) 0.1731(2) 0.83896(14) 0.0776(7) Uani d . 1 . .
    H H21A 0.4493 0.1680 0.8256 0.116 Uiso calc R 1 . .
    H H21B 0.5774 0.1028 0.8133 0.116 Uiso calc R 1 . .
    H H21C 0.5660 0.2587 0.8236 0.116 Uiso calc R 1 . .
    N N1 0.21649(12) 0.27264(13) 0.90558(7) 0.0353(3) Uani d . 1 . .
    H H1 0.2075(15) 0.2264(16) 0.8641(10) 0.042 Uiso d . 1 . .
    N N2 0.30167(12) 0.48370(12) 0.94727(7) 0.0344(3) Uani d . 1 . .
    N N3 0.26523(11) 0.43926(12) 0.82068(7) 0.0333(3) Uani d . 1 . .
    N N4 0.20199(15) 0.37086(14) 0.76506(7) 0.0493(4) Uani d . 1 . .
    N N5 0.29902(14) 0.54902(14) 0.71559(7) 0.0480(4) Uani d . 1 . .
    O O1 0.48087(11) 0.26108(12) 0.95828(7) 0.0489(3) Uani d . 1 . .
    O O2 0.54273(14) 0.19350(14) 1.07513(8) 0.0728(4) Uani d . 1 . .
    O O3 0.39307(11) 0.37876(12) 1.13978(6) 0.0483(3) Uani d . 1 . .
loop_
    _atom_site_aniso_label
    _atom_site_aniso_U_11
    _atom_site_aniso_U_22
    _atom_site_aniso_U_33
    _atom_site_aniso_U_12
    _atom_site_aniso_U_13
    _atom_site_aniso_U_23
    C1 0.0739(14) 0.0835(15) 0.0539(12) 0.0117(12) 0.0255(11) 0.0014(11)
    C2 0.0384(8) 0.0575(10) 0.0330(8) -0.0004(7) 0.0014(7) 0.0014(7)
    C3 0.0376(8) 0.0376(8) 0.0342(8) 0.0000(6) -0.0007(6) 0.0019(6)
    C4 0.0355(7) 0.0366(8) 0.0244(7) -0.0050(6) -0.0027(6) 0.0015(6)
    C5 0.0550(10) 0.0399(9) 0.0396(9) 0.0056(8) 0.0063(7) 0.0032(7)
    C6 0.0690(12) 0.0441(10) 0.0545(11) 0.0053(9) 0.0079(9) 0.0184(8)
    C7 0.0506(10) 0.0657(12) 0.0391(9) -0.0011(9) 0.0075(8) 0.0184(9)
    C8 0.0350(7) 0.0313(7) 0.0251(7) 0.0066(6) 0.0005(5) 0.0022(6)
    C9 0.0506(9) 0.0391(8) 0.0315(8) -0.0036(7) 0.0015(7) 0.0032(6)
    C10 0.0851(13) 0.0421(9) 0.0266(8) -0.0038(9) -0.0074(8) 0.0010(7)
    C11 0.0397(8) 0.0327(7) 0.0288(7) -0.0079(6) -0.0026(6) 0.0006(6)
    C12 0.0433(8) 0.0432(9) 0.0299(8) -0.0055(7) -0.0073(6) 0.0053(6)
    C13 0.0548(10) 0.0458(9) 0.0314(8) -0.0127(8) -0.0031(7) -0.0007(7)
    C14 0.0484(9) 0.0384(8) 0.0293(8) -0.0109(7) -0.0002(6) -0.0039(6)
    C15 0.0562(10) 0.0441(9) 0.0446(10) -0.0039(8) 0.0026(8) -0.0078(8)
    C16 0.0748(14) 0.0521(11) 0.0622(13) -0.0078(10) 0.0193(11) -0.0165(10)
    C17 0.1013(17) 0.0632(13) 0.0436(11) -0.0217(13) 0.0244(11) -0.0197(10)
    C18 0.0886(15) 0.0665(13) 0.0284(9) -0.0230(12) 0.0022(9) -0.0039(8)
    C19 0.0460(9) 0.0422(9) 0.0476(10) -0.0026(7) -0.0100(7) 0.0091(8)
    C20 0.0551(11) 0.0507(11) 0.0885(16) 0.0111(9) 0.0140(11) -0.0061(11)
    C21 0.0790(15) 0.0770(15) 0.0782(16) -0.0006(12) 0.0305(12) -0.0226(13)
    N1 0.0470(7) 0.0353(7) 0.0236(6) -0.0040(6) 0.0019(5) -0.0024(5)
    N2 0.0454(7) 0.0323(6) 0.0254(6) 0.0009(5) -0.0027(5) 0.0007(5)
    N3 0.0436(7) 0.0317(6) 0.0245(6) 0.0020(5) -0.0015(5) 0.0006(5)
    N4 0.0785(10) 0.0414(8) 0.0276(7) -0.0099(7) -0.0090(7) 0.0008(6)
    N5 0.0713(10) 0.0438(8) 0.0289(7) -0.0030(7) 0.0017(6) 0.0047(6)
    O1 0.0483(7) 0.0495(7) 0.0489(7) 0.0125(5) 0.0013(5) 0.0001(6)
    O2 0.0816(10) 0.0638(9) 0.0719(10) 0.0232(8) -0.0223(8) 0.0150(7)
    O3 0.0609(7) 0.0542(7) 0.0291(6) -0.0065(6) -0.0107(5) 0.0067(5)
_geom_special_details
;
All e.s.d.'s (except the e.s.d. in the dihedral angle between two l.s. planes)
are estimated using the full covariance matrix. The cell e.s.d.'s are taken
into account individually in the estimation of e.s.d.'s in distances, angles
and torsion angles; correlations between e.s.d.'s in cell parameters are only
used when they are defined by crystal symmetry. An approximate (isotropic)
treatment of cell e.s.d.'s is used for estimating e.s.d.'s involving l.s.
planes.
;
loop_
    _geom_bond_atom_site_label_1
    _geom_bond_atom_site_label_2
    _geom_bond_site_symmetry_2
    _geom_bond_distance
    _geom_bond_publ_flag
    C1 C2 . 1.502(3) ?
    C1 H1A . 0.9600 ?
    C1 H1B . 0.9600 ?
    C1 H1C . 0.9600 ?
    C2 C7 . 1.383(2) ?
    C2 C3 . 1.387(2) ?
    C3 C4 . 1.382(2) ?
    C3 H3 . 0.9300 ?
    C4 C5 . 1.381(2) ?
    C4 N1 . 1.4177(18) ?
    C5 C6 . 1.381(2) ?
    C5 H5 . 0.9300 ?
    C6 C7 . 1.376(3) ?
    C6 H6 . 0.9300 ?
    C7 H7 . 0.9300 ?
    C8 N2 . 1.2735(18) ?
    C8 N1 . 1.3481(19) ?
    C8 N3 . 1.4287(17) ?
    C9 N5 . 1.3105(19) ?
    C9 N3 . 1.3391(19) ?
    C9 H9 . 0.9300 ?
    C10 N4 . 1.303(2) ?
    C10 N5 . 1.354(2) ?
    C10 H10 . 0.9300 ?
    C11 C12 . 1.362(2) ?
    C11 N2 . 1.3962(18) ?
    C11 C14 . 1.442(2) ?
    C12 O3 . 1.3895(18) ?
    C12 C19 . 1.454(2) ?
    C13 O3 . 1.366(2) ?
    C13 C14 . 1.383(2) ?
    C13 C18 . 1.383(2) ?
    C14 C15 . 1.392(2) ?
    C15 C16 . 1.377(2) ?
    C15 H15 . 0.9300 ?
    C16 C17 . 1.391(3) ?
    C16 H16 . 0.9300 ?
    C17 C18 . 1.373(3) ?
    C17 H17 . 0.9300 ?
    C18 H18 . 0.9300 ?
    C19 O2 . 1.1993(19) ?
    C19 O1 . 1.328(2) ?
    C20 O1 . 1.440(2) ?
    C20 C21 . 1.486(3) ?
    C20 H20A . 0.9700 ?
    C20 H20B . 0.9700 ?
    C21 H21A . 0.9600 ?
    C21 H21B . 0.9600 ?
    C21 H21C . 0.9600 ?
    N1 H1 . 0.862(17) ?
    N3 N4 . 1.3626(17) ?
loop_
    _geom_angle_atom_site_label_1
    _geom_angle_atom_site_label_2
    _geom_angle_atom_site_label_3
    _geom_angle_site_symmetry_1
    _geom_angle_site_symmetry_3
    _geom_angle
    _geom_angle_publ_flag
    C2 C1 H1A . . 109.5 ?
    C2 C1 H1B . . 109.5 ?
    H1A C1 H1B . . 109.5 ?
    C2 C1 H1C . . 109.5 ?
    H1A C1 H1C . . 109.5 ?
    H1B C1 H1C . . 109.5 ?
    C7 C2 C3 . . 117.90(16) ?
    C7 C2 C1 . . 121.85(16) ?
    C3 C2 C1 . . 120.23(16) ?
    C4 C3 C2 . . 121.35(15) ?
    C4 C3 H3 . . 119.3 ?
    C2 C3 H3 . . 119.3 ?
    C5 C4 C3 . . 119.88(14) ?
    C5 C4 N1 . . 119.40(14) ?
    C3 C4 N1 . . 120.64(13) ?
    C4 C5 C6 . . 119.21(16) ?
    C4 C5 H5 . . 120.4 ?
    C6 C5 H5 . . 120.4 ?
    C7 C6 C5 . . 120.53(17) ?
    C7 C6 H6 . . 119.7 ?
    C5 C6 H6 . . 119.7 ?
    C6 C7 C2 . . 121.10(16) ?
    C6 C7 H7 . . 119.5 ?
    C2 C7 H7 . . 119.5 ?
    N2 C8 N1 . . 133.19(13) ?
    N2 C8 N3 . . 115.11(13) ?
    N1 C8 N3 . . 111.70(12) ?
    N5 C9 N3 . . 110.52(14) ?
    N5 C9 H9 . . 124.7 ?
    N3 C9 H9 . . 124.7 ?
    N4 C10 N5 . . 115.89(15) ?
    N4 C10 H10 . . 122.1 ?
    N5 C10 H10 . . 122.1 ?
    C12 C11 N2 . . 130.93(14) ?
    C12 C11 C14 . . 105.98(13) ?
    N2 C11 C14 . . 122.90(14) ?
    C11 C12 O3 . . 111.34(14) ?
    C11 C12 C19 . . 134.03(15) ?
    O3 C12 C19 . . 114.62(13) ?
    O3 C13 C14 . . 111.09(14) ?
    O3 C13 C18 . . 125.62(16) ?
    C14 C13 C18 . . 123.29(18) ?
    C13 C14 C15 . . 119.15(15) ?
    C13 C14 C11 . . 105.87(15) ?
    C15 C14 C11 . . 134.89(15) ?
    C16 C15 C14 . . 118.35(18) ?
    C16 C15 H15 . . 120.8 ?
    C14 C15 H15 . . 120.8 ?
    C15 C16 C17 . . 121.1(2) ?
    C15 C16 H16 . . 119.4 ?
    C17 C16 H16 . . 119.4 ?
    C18 C17 C16 . . 121.55(18) ?
    C18 C17 H17 . . 119.2 ?
    C16 C17 H17 . . 119.2 ?
    C17 C18 C13 . . 116.53(18) ?
    C17 C18 H18 . . 121.7 ?
    C13 C18 H18 . . 121.7 ?
    O2 C19 O1 . . 124.70(18) ?
    O2 C19 C12 . . 124.88(17) ?
    O1 C19 C12 . . 110.42(13) ?
    O1 C20 C21 . . 106.89(16) ?
    O1 C20 H20A . . 110.3 ?
    C21 C20 H20A . . 110.3 ?
    O1 C20 H20B . . 110.3 ?
    C21 C20 H20B . . 110.3 ?
    H20A C20 H20B . . 108.6 ?
    C20 C21 H21A . . 109.5 ?
    C20 C21 H21B . . 109.5 ?
    H21A C21 H21B . . 109.5 ?
    C20 C21 H21C . . 109.5 ?
    H21A C21 H21C . . 109.5 ?
    H21B C21 H21C . . 109.5 ?
    C8 N1 C4 . . 125.58(12) ?
    C8 N1 H1 . . 117.1(11) ?
    C4 N1 H1 . . 116.9(11) ?
    C8 N2 C11 . . 123.48(12) ?
    C9 N3 N4 . . 109.44(12) ?
    C9 N3 C8 . . 129.64(13) ?
    N4 N3 C8 . . 120.89(12) ?
    C10 N4 N3 . . 101.83(13) ?
    C9 N5 C10 . . 102.30(13) ?
    C19 O1 C20 . . 117.17(14) ?
    C13 O3 C12 . . 105.68(12) ?
loop_
    _geom_torsion_atom_site_label_1
    _geom_torsion_atom_site_label_2
    _geom_torsion_atom_site_label_3
    _geom_torsion_atom_site_label_4
    _geom_torsion_site_symmetry_1
    _geom_torsion_site_symmetry_2
    _geom_torsion_site_symmetry_3
    _geom_torsion_site_symmetry_4
    _geom_torsion
    _geom_torsion_publ_flag
    C7 C2 C3 C4 . . . . -1.8(2) ?
    C1 C2 C3 C4 . . . . 179.70(16) ?
    C2 C3 C4 C5 . . . . 0.3(2) ?
    C2 C3 C4 N1 . . . . 177.05(13) ?
    C3 C4 C5 C6 . . . . 1.4(2) ?
    N1 C4 C5 C6 . . . . -175.39(15) ?
    C4 C5 C6 C7 . . . . -1.5(3) ?
    C5 C6 C7 C2 . . . . -0.1(3) ?
    C3 C2 C7 C6 . . . . 1.7(3) ?
    C1 C2 C7 C6 . . . . -179.82(18) ?
    N2 C11 C12 O3 . . . . 176.20(14) ?
    C14 C11 C12 O3 . . . . 1.20(17) ?
    N2 C11 C12 C19 . . . . -5.2(3) ?
    C14 C11 C12 C19 . . . . 179.85(17) ?
    O3 C13 C14 C15 . . . . 179.20(14) ?
    C18 C13 C14 C15 . . . . 0.3(3) ?
    O3 C13 C14 C11 . . . . 2.24(18) ?
    C18 C13 C14 C11 . . . . -176.69(16) ?
    C12 C11 C14 C13 . . . . -2.05(17) ?
    N2 C11 C14 C13 . . . . -177.55(14) ?
    C12 C11 C14 C15 . . . . -178.31(18) ?
    N2 C11 C14 C15 . . . . 6.2(3) ?
    C13 C14 C15 C16 . . . . -0.3(2) ?
    C11 C14 C15 C16 . . . . 175.60(17) ?
    C14 C15 C16 C17 . . . . 0.5(3) ?
    C15 C16 C17 C18 . . . . -0.7(3) ?
    C16 C17 C18 C13 . . . . 0.7(3) ?
    O3 C13 C18 C17 . . . . -179.23(16) ?
    C14 C13 C18 C17 . . . . -0.5(3) ?
    C11 C12 C19 O2 . . . . -178.42(18) ?
    O3 C12 C19 O2 . . . . 0.2(2) ?
    C11 C12 C19 O1 . . . . 1.1(3) ?
    O3 C12 C19 O1 . . . . 179.71(13) ?
    N2 C8 N1 C4 . . . . 18.8(3) ?
    N3 C8 N1 C4 . . . . -160.66(13) ?
    C5 C4 N1 C8 . . . . -139.07(16) ?
    C3 C4 N1 C8 . . . . 44.1(2) ?
    N1 C8 N2 C11 . . . . 9.3(3) ?
    N3 C8 N2 C11 . . . . -171.20(13) ?
    C12 C11 N2 C8 . . . . 62.4(2) ?
    C14 C11 N2 C8 . . . . -123.30(16) ?
    N5 C9 N3 N4 . . . . -0.78(19) ?
    N5 C9 N3 C8 . . . . -178.69(14) ?
    N2 C8 N3 C9 . . . . 12.4(2) ?
    N1 C8 N3 C9 . . . . -168.00(15) ?
    N2 C8 N3 N4 . . . . -165.31(14) ?
    N1 C8 N3 N4 . . . . 14.28(19) ?
    N5 C10 N4 N3 . . . . -0.7(2) ?
    C9 N3 N4 C10 . . . . 0.83(18) ?
    C8 N3 N4 C10 . . . . 178.97(14) ?
    N3 C9 N5 C10 . . . . 0.34(19) ?
    N4 C10 N5 C9 . . . . 0.2(2) ?
    O2 C19 O1 C20 . . . . 4.3(3) ?
    C12 C19 O1 C20 . . . . -175.22(14) ?
    C21 C20 O1 C19 . . . . 179.39(16) ?
    C14 C13 O3 C12 . . . . -1.52(17) ?
    C18 C13 O3 C12 . . . . 177.38(16) ?
    C11 C12 O3 C13 . . . . 0.14(17) ?
    C19 C12 O3 C13 . . . . -178.79(13) ?
loop_
    _geom_hbond_atom_site_label_D
    _geom_hbond_atom_site_label_H
    _geom_hbond_atom_site_label_A
    _geom_hbond_site_symmetry_A
    _geom_hbond_distance_DH
    _geom_hbond_distance_HA
    _geom_hbond_distance_DA
    _geom_hbond_angle_DHA
    C10 H10 O2 4_565 0.93 2.43 3.271(2) 150.3
    N1 H1 N5 2_546 0.862(17) 2.250(17) 3.0755(19) 160.3(15)
data_global
_journal_date_recd_electronic     2010-10-13
_journal_date_accepted     2010-10-21
_journal_name_full     'Acta Crystallographica, Section E'
_journal_year     2010
_journal_volume     66
_journal_issue     11
_journal_page_first     o2966
_journal_page_last     o2966
_journal_paper_category     QO
_journal_coeditor_code     JH2221
_publ_contact_author_name     'Jun-Kai Ma'
_publ_contact_author_address
;
Institute of Medicinal Chemistry, Hubei Medical University,
Shiyan Hubei 442000, People's Republic of China
;
_publ_contact_author_email     jkma6686@yahoo.com.cn
_publ_contact_author_fax     ?
_publ_contact_author_phone     ?
_publ_section_title
;\
Ethyl
3-{[(3-methylanilino)(1<i>H</i>-1,2,4-triazol-1-yl)methylidene]amino}-1-\
benzofuran-2-carboxylate
;
loop_
    _publ_author_name
    _publ_author_address
    'Hai-Tao Gao'
;
Institute of Medicinal Chemistry, Hubei Medical University,
Shiyan Hubei 442000, People's Republic of China
;
    'Li Li'
;
Hubei Medical University Library, Shiyan Hubei 442000,
People's Republic of China
;
    'Jun-Kai Ma'
;
Institute of Medicinal Chemistry, Hubei Medical University,
Shiyan Hubei 442000, People's Republic of China
;
