# Supplementary material for: Ethyl 3-{[(3-methyl­anilino)(1H-1,2,4-triazol-1-yl)methyl­idene]amino}-1-benzofuran-2-carboxyl­ate
Source: Acta Crystallogr Sect E Struct Rep Online. 2010 Oct 30;66(Pt 11):o2966. doi: 10.1107/S1600536810042868 (PMC3008986; doi:10.1107/S1600536810042868)
Supplement: Supplementary file 2 [file e-66-o2966-Isup2.hkl]

# 
# h,k,l, Fc-squared, Fo-squared, sigma(Fo-squared) and status flag 
# 
data_I
_shelx_title ' 100621cm in P2(1)/n' 
_shelx_refln_list_code          4 
_shelx_F_calc_maximum      205.41 
_exptl_crystal_F_000       816.00 
_reflns_d_resolution_high  0.7505 
 
loop_ 
 _symmetry_equiv_pos_as_xyz 
 'x, y, z' 
 '-x+1/2, y+1/2, -z+1/2' 
 '-x, -y, -z' 
 'x-1/2, -y-1/2, z-1/2' 
 
_cell_length_a    10.9670 
_cell_length_b     9.9606 
_cell_length_c    17.4807 
_cell_angle_alpha  90.000 
_cell_angle_beta   91.439 
_cell_angle_gamma  90.000 
 
_shelx_F_squared_multiplier     1.000 
 
loop_ 
 _refln_index_h 
 _refln_index_k 
 _refln_index_l 
 _refln_F_squared_calc 
 _refln_F_squared_meas 
 _refln_F_squared_sigma 
 _refln_observed_status 
   2   0   0    10103.00     9843.66     42.88 o 
   4   0   0     5600.82     5598.84     37.73 o 
   6   0   0      117.04      131.54     13.03 o 
   8   0   0      587.12      588.14     15.85 o 
  10   0   0       31.64       30.75      5.46 o 
  12   0   0        2.72        6.82      3.02 o 
  14   0   0       78.71       84.25     14.70 o 
   1   1   0     1549.46     1692.32     12.55 o 
   2   1   0      331.94      346.87      3.76 o 
   3   1   0    10919.51    11322.54    152.41 o 
   4   1   0        8.01       10.82      1.40 o 
   5   1   0     1021.79     1115.51     11.84 o 
   6   1   0     1814.01     1777.55     18.39 o 
   7   1   0      437.43      424.41      8.82 o 
   8   1   0       31.32       29.73      3.21 o 
   9   1   0      135.26      134.53      6.54 o 
  10   1   0       58.43       63.88      5.10 o 
  11   1   0       20.00       19.01      3.23 o 
  12   1   0       46.42       47.35      5.12 o 
  13   1   0        0.01        0.02      2.08 o 
  14   1   0       14.46       15.50      4.70 o 
   0   2   0      142.26      149.89      4.01 o 
   1   2   0      423.55      429.89      4.76 o 
   2   2   0    42194.13    37885.88   1455.63 o 
   3   2   0      162.80      198.47      3.56 o 
   4   2   0        4.95        7.02      1.04 o 
   5   2   0     2204.43     2264.12     16.86 o 
   6   2   0       33.30       38.65      2.84 o 
   7   2   0      763.28      818.81     12.19 o 
   8   2   0       43.03       48.77      3.70 o 
   9   2   0       13.58       14.63      2.57 o 
  10   2   0       37.01       32.47      3.84 o 
  11   2   0       47.80       47.88      5.72 o 
  12   2   0        3.50        7.68      2.90 o 
  13   2   0       16.81       14.80      3.65 o 
  14   2   0        0.02       -0.77      2.51 o 
   1   3   0     9426.90     9677.58     27.42 o 
   2   3   0      723.94      769.71     13.28 o 
   3   3   0     4377.04     4655.29     38.08 o 
   4   3   0      123.65      105.68      3.03 o 
   5   3   0     3679.36     3768.11     32.96 o 
   6   3   0      155.98      138.00      4.26 o 
   7   3   0      489.35      468.40     12.54 o 
   8   3   0      149.55      137.66      5.88 o 
   9   3   0       75.37       80.16      5.82 o 
  10   3   0       12.84       13.79      3.29 o 
  11   3   0       21.26       27.20      4.46 o 
  12   3   0        1.52        7.74      2.58 o 
  13   3   0       11.95       18.54      4.66 o 
  14   3   0       11.78       12.14      3.40 o 
   0   4   0      653.61      714.04      8.76 o 
   1   4   0        0.69        1.67      0.47 o 
   2   4   0       99.49      110.68      3.42 o 
   3   4   0      673.56      739.59     10.21 o 
   4   4   0     1923.12     1960.58     18.70 o 
   5   4   0      457.58      454.43      6.83 o 
   6   4   0      412.52      439.75      7.47 o 
   7   4   0       42.98       43.48      3.90 o 
   8   4   0        1.85        3.74      1.96 o 
   9   4   0       31.32       40.12      5.01 o 
  10   4   0        4.50        6.69      2.49 o 
  11   4   0       28.65       30.16      4.71 o 
  12   4   0        3.24        2.51      2.24 o 
  13   4   0        3.02        6.61      2.76 o 
   1   5   0      633.19      617.01      7.88 o 
   2   5   0     1408.46     1501.64     11.28 o 
   3   5   0      812.03      760.56     10.42 o 
   4   5   0      457.32      468.86      8.78 o 
   5   5   0     1831.65     1806.84     18.35 o 
   6   5   0      218.48      193.83      7.87 o 
   7   5   0       97.44       94.25      4.98 o 
   8   5   0      112.60      103.25      5.45 o 
   9   5   0       24.80       23.96      4.01 o 
  10   5   0        6.79        6.78      2.65 o 
  11   5   0       41.42       54.11      6.32 o 
  12   5   0        6.20       14.54      4.33 o 
  13   5   0        4.33        4.44      3.38 o 
   0   6   0      163.63      205.65      5.79 o 
   1   6   0       42.27       41.77      1.91 o 
   2   6   0       30.49       27.69      2.50 o 
   3   6   0       29.05       27.43      2.65 o 
   4   6   0      483.38      471.89     13.76 o 
   5   6   0       46.30       42.54      3.62 o 
   6   6   0        5.17        7.53      1.89 o 
   7   6   0      188.66      180.95      6.93 o 
   8   6   0       29.47       32.73      3.95 o 
   9   6   0       55.87       48.42      7.17 o 
  10   6   0        0.45        3.03      3.64 o 
  11   6   0        4.73        4.18      2.88 o 
  12   6   0       13.07       11.84      5.83 o 
  13   6   0        0.64        3.94      5.15 o 
   1   7   0       45.44       43.02      2.57 o 
   2   7   0       53.96       56.16      3.20 o 
   3   7   0        2.30        2.94      1.15 o 
   4   7   0      115.92      115.23      4.84 o 
   5   7   0      540.44      505.32     15.83 o 
   6   7   0        1.09        8.53      2.53 o 
   7   7   0      138.61      122.41      7.24 o 
   8   7   0        3.25        3.33      2.21 o 
   9   7   0      150.87      126.11      7.82 o 
  10   7   0       59.64       47.37      7.28 o 
  11   7   0        0.21        2.09      2.43 o 
  12   7   0        1.09        0.69      2.91 o 
   0   8   0      119.48      119.04      7.05 o 
   1   8   0       50.82       51.86      4.30 o 
   2   8   0       16.74       17.37      2.15 o 
   3   8   0       37.03       45.89      4.60 o 
   4   8   0        4.75        4.35      1.79 o 
   5   8   0       18.63       19.54      3.55 o 
   6   8   0        7.23        9.24      2.53 o 
   7   8   0      284.68      270.91     10.93 o 
   8   8   0        1.43        6.87      2.60 o 
   9   8   0      115.46      103.65      7.76 o 
  10   8   0       45.66       46.91      7.62 o 
  11   8   0        1.29        3.51      3.28 o 
   1   9   0      223.75      206.82      8.46 o 
   2   9   0      144.01      137.36      7.11 o 
   3   9   0      202.47      201.72      8.74 o 
   4   9   0        3.33        6.40      2.14 o 
   5   9   0       10.83       12.82      2.92 o 
   6   9   0       10.15       10.88      2.96 o 
   7   9   0       35.57       42.97      5.56 o 
   8   9   0        2.19        3.81      2.44 o 
   9   9   0        2.22        2.75      2.45 o 
  10   9   0       47.02       49.06      6.64 o 
   0  10   0       96.54       95.92     13.18 o 
   1  10   0       12.68       20.88      4.91 o 
   2  10   0        6.70       13.89      3.96 o 
   3  10   0       17.87       20.06      4.66 o 
   4  10   0       30.17       34.02      4.93 o 
   5  10   0        3.00        7.51      3.21 o 
   6  10   0       43.78       55.94      8.15 o 
   7  10   0        0.65        2.72      2.18 o 
   8  10   0        1.16        2.40      2.21 o 
   9  10   0       66.76       75.66      8.21 o 
   1  11   0      107.59      123.82     12.20 o 
   2  11   0        0.49        2.97      2.99 o 
   3  11   0       14.31       19.15      5.22 o 
   4  11   0       20.37       32.73      6.37 o 
   5  11   0        1.87        5.03      3.31 o 
   6  11   0       11.47       15.61      6.97 o 
   7  11   0       71.61       68.49     13.49 o 
   8  11   0        4.78       11.06      5.91 o 
   0  12   0      148.31      126.52     14.39 o 
   1  12   0       14.91       17.97      4.83 o 
   2  12   0       91.20       87.51     10.12 o 
   3  12   0        0.67        0.27      3.10 o 
   4  12   0       34.08       46.96      7.71 o 
   5  12   0       29.64       42.76     11.21 o 
   6  12   0        0.31        3.04      3.70 o 
   1  13   0        1.37        4.75      5.23 o 
   2  13   0        5.27        6.27      3.80 o 
 -13   0   1        6.82        7.73      3.54 o 
 -11   0   1        2.39        1.41      2.61 o 
  -9   0   1      199.56      173.36      9.29 o 
  -7   0   1       12.62       10.85      2.69 o 
  -5   0   1     2592.03     2570.91     29.77 o 
  -3   0   1     1236.84     1256.20     17.73 o 
  -1   0   1     3412.86     3460.02     18.32 o 
   1   0   1      275.59      304.76      6.74 o 
   3   0   1    25828.73    24583.00    167.51 o 
   5   0   1        1.21        1.06      1.07 o 
   7   0   1       27.62       38.03      4.71 o 
   9   0   1      418.36      411.41     14.37 o 
  11   0   1        0.46       -0.78      2.19 o 
  13   0   1        0.71        1.22      4.39 o 
 -14   1   1       16.07       23.95      4.43 o 
 -13   1   1       53.81       60.66      6.91 o 
 -12   1   1       25.11       28.70      4.51 o 
 -11   1   1      214.49      223.79      8.38 o 
 -10   1   1       37.09       32.31      3.85 o 
  -9   1   1        7.22        5.49      1.73 o 
  -8   1   1      149.21      139.48      5.52 o 
  -7   1   1       38.51       31.68      3.02 o 
  -6   1   1       14.43       21.85      1.61 o 
  -5   1   1      509.99      514.12     10.41 o 
  -4   1   1      324.23      335.45      5.72 o 
  -3   1   1     9741.97     9736.65     85.62 o 
  -2   1   1     6304.77     6540.32     52.97 o 
  -1   1   1     4184.47     4224.29     82.84 o 
   0   1   1     5632.29     5481.46    180.77 o 
   1   1   1     5072.73     4955.15     36.33 o 
   2   1   1     4800.39     4927.12     30.66 o 
   3   1   1     7528.50     7756.17     85.92 o 
   4   1   1      867.43      981.99     10.09 o 
   5   1   1       11.97        8.09      1.40 o 
   6   1   1      112.65      113.45      4.33 o 
   7   1   1       12.70       10.73      1.97 o 
   8   1   1       14.96       14.44      2.42 o 
   9   1   1      110.97      106.85      5.25 o 
  10   1   1      164.10      142.35      6.46 o 
  11   1   1        2.21        4.29      1.99 o 
  12   1   1       25.55       37.99      4.56 o 
  13   1   1       96.16       96.76      8.59 o 
  14   1   1       34.29       40.87      6.05 o 
 -14   2   1        8.63        8.90      3.19 o 
 -13   2   1        1.28        4.67      2.24 o 
 -12   2   1        0.12        2.41      3.26 o 
 -11   2   1        2.90        6.26      2.62 o 
 -10   2   1       49.02       46.97      4.45 o 
  -9   2   1        0.19        0.33      1.42 o 
  -8   2   1       17.46       19.65      2.66 o 
  -7   2   1      786.15      744.94     11.54 o 
  -6   2   1      794.61      764.43     10.71 o 
  -5   2   1      117.45      134.89      4.14 o 
  -4   2   1      809.63      787.41      7.94 o 
  -3   2   1     8087.14     8128.88     85.79 o 
  -2   2   1    36789.20    34851.17   1005.61 o 
  -1   2   1       18.05       20.41      1.07 o 
   0   2   1     1509.07     1558.24      9.62 o 
   1   2   1      562.15      535.04      4.57 o 
   2   2   1     1063.04     1148.59      7.66 o 
   3   2   1     7524.95     7903.76     59.78 o 
   4   2   1     1280.61     1340.10     11.50 o 
   5   2   1      401.27      411.73      6.64 o 
   6   2   1      440.77      451.21      8.44 o 
   7   2   1      859.77      863.38     12.65 o 
   8   2   1      104.93      101.43      4.81 o 
   9   2   1        0.11        0.13      1.49 o 
  10   2   1       41.43       41.15      4.61 o 
  11   2   1        3.23        6.82      2.32 o 
  12   2   1       21.95       20.90      3.83 o 
  13   2   1        1.74        6.93      2.64 o 
  14   2   1        3.61        6.60      2.88 o 
 -14   3   1        6.44       12.63      3.32 o 
 -13   3   1      138.75      119.65      8.07 o 
 -12   3   1        0.03        3.13      2.12 o 
 -11   3   1       23.17       24.17      4.24 o 
 -10   3   1       43.12       50.60      5.60 o 
  -9   3   1      230.46      211.52      8.82 o 
  -8   3   1      768.77      720.52     21.86 o 
  -7   3   1      190.62      172.53      5.57 o 
  -6   3   1      240.51      200.90      5.47 o 
  -5   3   1       42.90       71.00     27.82 o 
  -4   3   1     2483.86     2681.57     21.93 o 
  -3   3   1     1382.96     1485.22     14.39 o 
  -2   3   1      191.66      214.37      6.36 o 
  -1   3   1     2333.12     2420.45     16.88 o 
   0   3   1       21.10       34.62      1.21 o 
   1   3   1       91.06       89.41      2.13 o 
   2   3   1       98.04      111.22      2.52 o 
   3   3   1     1536.94     1516.89     10.47 o 
   4   3   1      616.41      592.20      9.16 o 
   5   3   1      444.21      430.83      6.87 o 
   6   3   1        3.65        2.84      0.92 o 
   7   3   1      270.04      259.22      6.96 o 
   8   3   1      170.27      157.58      5.94 o 
   9   3   1       51.81       48.69      5.39 o 
  10   3   1       30.50       31.30      4.77 o 
  11   3   1      181.68      171.73      8.97 o 
  12   3   1       38.88       32.42      5.12 o 
  13   3   1        7.76        8.34      3.93 o 
  14   3   1        0.50        2.18      3.04 o 
 -13   4   1        1.16        5.05      3.09 o 
 -12   4   1        1.44        2.62      2.19 o 
 -11   4   1       51.12       55.00      6.20 o 
 -10   4   1       20.25       22.11      3.88 o 
  -9   4   1       88.08       87.62      5.95 o 
  -8   4   1      969.28      910.13     17.36 o 
  -7   4   1       28.14       30.50      3.83 o 
  -6   4   1      616.97      566.32     10.50 o 
  -5   4   1      952.07      943.89     12.19 o 
  -4   4   1     4359.99     4436.26     25.21 o 
  -3   4   1     1392.75     1480.31     13.38 o 
  -2   4   1       18.79       20.53      1.76 o 
  -1   4   1      169.92      145.84      2.78 o 
   0   4   1      162.27      147.06      3.24 o 
   1   4   1       31.08       42.52      2.66 o 
   2   4   1       16.90       23.32      1.44 o 
   3   4   1      560.00      628.83      6.84 o 
   4   4   1       88.34       96.71      3.28 o 
   5   4   1     2907.02     3095.96     31.28 o 
   6   4   1      655.20      635.26     10.42 o 
   7   4   1        6.74        7.36      2.17 o 
   8   4   1      121.23      114.62      8.79 o 
   9   4   1        2.62        3.06      1.98 o 
  10   4   1      138.37      136.97      7.78 o 
  11   4   1       27.31       22.39      3.89 o 
  12   4   1        9.40        8.33      2.66 o 
  13   4   1        3.64        6.69      2.94 o 
 -13   5   1        0.48        3.52      3.24 o 
 -12   5   1        0.07        0.28      2.73 o 
 -11   5   1       60.82       42.59     11.82 o 
 -10   5   1       62.89       63.07      6.47 o 
  -9   5   1        0.84        1.24      2.33 o 
  -8   5   1       44.76       48.11      6.23 o 
  -7   5   1      841.93      778.47     21.23 o 
  -6   5   1      212.39      181.81     10.78 o 
  -5   5   1      310.36      303.01      8.53 o 
  -4   5   1      531.47      599.77      9.80 o 
  -3   5   1       19.54       24.49      2.07 o 
  -2   5   1       34.12       41.31      2.29 o 
  -1   5   1     1636.32     1723.21     11.08 o 
   0   5   1       85.80      112.22      2.77 o 
   1   5   1     2389.14     2589.54     19.71 o 
   2   5   1      208.37      206.87      4.01 o 
   3   5   1        6.55        4.91      1.34 o 
   4   5   1        8.91        7.47      1.73 o 
   5   5   1       81.90       76.17      3.94 o 
   6   5   1      254.91      256.97      9.54 o 
   7   5   1     1648.34     1615.20     19.84 o 
   8   5   1       60.75       58.49      4.91 o 
   9   5   1      136.96      121.28      7.07 o 
  10   5   1      252.65      215.53      9.82 o 
  11   5   1        2.55        5.17      2.55 o 
  12   5   1       27.77       38.25      5.46 o 
  13   5   1       13.69       17.58      7.27 o 
 -12   6   1       14.80       17.00      5.83 o 
 -11   6   1        1.11        4.16      2.41 o 
 -10   6   1        4.05        2.81      2.56 o 
  -9   6   1       73.34       63.88      8.49 o 
  -8   6   1        0.26        1.91      1.79 o 
  -7   6   1      199.11      198.96      8.07 o 
  -6   6   1     1159.21     1080.85     15.70 o 
  -5   6   1        8.13        7.37      1.74 o 
  -4   6   1      250.02      239.99      6.61 o 
  -3   6   1       57.49       51.98      2.98 o 
  -2   6   1      111.16      115.84      5.47 o 
  -1   6   1      613.60      638.07      9.73 o 
   0   6   1       21.51       28.73      1.75 o 
   1   6   1     1337.08     1525.91     14.44 o 
   2   6   1      218.69      220.86      7.52 o 
   3   6   1      963.09      997.87     12.94 o 
   4   6   1       57.14       60.00      3.47 o 
   5   6   1      131.75      122.08      5.14 o 
   6   6   1       87.37       78.22      4.39 o 
   7   6   1      643.72      648.64     13.06 o 
   8   6   1     1421.06     1301.89     19.88 o 
   9   6   1        5.46       11.84      2.57 o 
  10   6   1       29.24       32.28      4.95 o 
  11   6   1        0.43        4.06      2.52 o 
  12   6   1        0.17       10.30      5.45 o 
 -12   7   1        4.30       10.26      3.39 o 
 -11   7   1        0.01        7.80      3.37 o 
 -10   7   1        0.03        1.74      2.50 o 
  -9   7   1      305.04      249.09     11.10 o 
  -8   7   1        0.60        4.53      2.20 o 
  -7   7   1       12.63       11.19      3.92 o 
  -6   7   1       30.22       31.79      4.45 o 
  -5   7   1      581.01      532.46     16.43 o 
  -4   7   1        1.07        3.66      1.54 o 
  -3   7   1      203.24      186.90      6.30 o 
  -2   7   1      311.69      305.44      7.16 o 
  -1   7   1      157.67      143.85      4.40 o 
   0   7   1      162.16      170.96      5.58 o 
   1   7   1       80.67       83.99      3.36 o 
   2   7   1       74.42       80.46      3.75 o 
   3   7   1      161.24      137.30      5.11 o 
   4   7   1      334.95      321.34      9.48 o 
   5   7   1     1000.51      937.73     17.01 o 
   6   7   1       37.07       38.86      4.04 o 
   7   7   1        0.09        2.96      1.77 o 
   8   7   1      373.84      361.65     13.24 o 
   9   7   1       64.25       76.86      7.26 o 
  10   7   1       12.07       15.46      6.36 o 
  11   7   1       11.84       13.73      4.47 o 
  12   7   1        0.17        5.29      3.05 o 
 -11   8   1        7.02       12.54      5.76 o 
 -10   8   1        1.88        5.48      3.13 o 
  -9   8   1       97.07       85.50      8.11 o 
  -8   8   1      152.68      140.20      8.19 o 
  -7   8   1        1.28        2.95      2.14 o 
  -6   8   1        2.62        7.23      2.52 o 
  -5   8   1       76.38       78.92      5.77 o 
  -4   8   1        1.21        6.27      1.96 o 
  -3   8   1       15.44       18.05      3.13 o 
  -2   8   1      121.10      114.90      5.15 o 
  -1   8   1      109.36      116.12      6.10 o 
   0   8   1      111.99      113.37      4.84 o 
   1   8   1      668.40      646.10     11.61 o 
   2   8   1       54.16       56.29      3.20 o 
   3   8   1        2.40        2.90      1.28 o 
   4   8   1       80.62       72.80      4.22 o 
   5   8   1        3.09        2.62      1.71 o 
   6   8   1       31.63       29.60      4.40 o 
   7   8   1        2.81        5.07      2.59 o 
   8   8   1       17.53       16.95      3.42 o 
   9   8   1       44.79       46.34      5.87 o 
  10   8   1       17.70       15.05      3.54 o 
  11   8   1       18.54       23.23      5.62 o 
 -10   9   1       18.37       33.97      5.44 o 
  -9   9   1        3.14        9.23      2.72 o 
  -8   9   1       47.12       59.40      6.55 o 
  -7   9   1        5.34        4.36      2.20 o 
  -6   9   1       93.49       91.36      6.65 o 
  -5   9   1       16.66       19.10      3.44 o 
  -4   9   1       92.79       92.18      6.02 o 
  -3   9   1        0.49        2.31      2.15 o 
  -2   9   1       73.09       70.23      5.73 o 
  -1   9   1       44.98       53.45      5.35 o 
   0   9   1      181.00      189.99      8.13 o 
   1   9   1        2.45        3.45      1.78 o 
   2   9   1      176.30      162.38      8.34 o 
   3   9   1      386.39      352.44     11.33 o 
   4   9   1       40.78       51.20      5.33 o 
   5   9   1       12.97       12.27      2.82 o 
   6   9   1        0.01        4.88      2.02 o 
   7   9   1       77.81       88.72      7.68 o 
   8   9   1        1.47        4.61      2.27 o 
   9   9   1        6.27       10.45      2.77 o 
  10   9   1       74.76       76.60      8.09 o 
  -9  10   1       26.14       23.04      5.18 o 
  -8  10   1       74.22       87.14      8.24 o 
  -7  10   1        0.22        0.46      2.22 o 
  -6  10   1       11.89       22.84      4.09 o 
  -5  10   1        1.17        2.06      4.09 o 
  -4  10   1       84.91       84.72      7.31 o 
  -3  10   1       43.85       56.82      6.07 o 
  -2  10   1       89.06       89.89      6.75 o 
  -1  10   1      296.65      285.58     13.87 o 
   0  10   1       13.56       18.39      6.52 o 
   1  10   1        0.26        0.57      2.61 o 
   2  10   1       27.76       36.04      6.19 o 
   3  10   1       59.67       59.39      7.92 o 
   4  10   1       10.47       17.01      4.65 o 
   5  10   1        0.03       -0.91      3.03 o 
   6  10   1        2.12        4.82      2.32 o 
   7  10   1        0.10        7.04      2.58 o 
   8  10   1        7.43        4.94      2.46 o 
   9  10   1        1.85        2.68      2.55 o 
  -8  11   1        2.43        6.42      3.82 o 
  -7  11   1        2.00        1.75      2.84 o 
  -6  11   1        3.68       11.65      3.82 o 
  -5  11   1        8.13       17.73      6.52 o 
  -4  11   1        0.39        0.74      2.84 o 
  -3  11   1        9.27       13.09      4.23 o 
  -2  11   1        0.04        1.04      2.73 o 
  -1  11   1      112.82      103.82     10.61 o 
   0  11   1      149.46      150.04     15.61 o 
   1  11   1       14.02       13.03      5.99 o 
   2  11   1        2.27        5.52      3.13 o 
   3  11   1       15.01       16.74      4.72 o 
   4  11   1       16.27       18.74      4.72 o 
   5  11   1       27.30       22.49      5.71 o 
   6  11   1        0.00       10.30      5.15 o 
   7  11   1        1.71        3.49      5.30 o 
   8  11   1       12.53       25.76      8.79 o 
  -6  12   1        0.32        3.50      3.49 o 
  -5  12   1        0.52        4.06      3.82 o 
  -4  12   1        1.90        3.23      3.32 o 
  -3  12   1       18.16       22.52      5.61 o 
  -2  12   1        0.02        1.04      3.21 o 
  -1  12   1        0.67        4.54      3.58 o 
   0  12   1        0.22       -0.59      2.66 o 
   1  12   1       24.32       19.90      5.09 o 
   2  12   1        9.28        9.96      4.12 o 
   3  12   1        0.00        0.55      3.15 o 
   4  12   1       27.10       32.49      6.42 o 
   5  12   1        3.22        2.40      3.58 o 
   6  12   1        2.42        6.37      4.55 o 
  -2  13   1       15.40       23.53      5.91 o 
  -1  13   1        8.61       13.75      4.91 o 
   0  13   1        9.12       16.03      6.59 o 
   1  13   1       14.18       25.21      6.19 o 
   2  13   1       12.68       16.82      4.98 o 
 -14   0   2        4.50        6.52      4.85 o 
 -12   0   2        3.99        3.06      2.58 o 
 -10   0   2        0.00        3.94      3.49 o 
  -8   0   2      151.40      147.78      8.03 o 
  -6   0   2      255.67      245.96      8.68 o 
  -4   0   2      322.42      459.15    149.02 o 
  -2   0   2    10568.73    10052.32     42.28 o 
   0   0   2     7852.54     7765.63     76.52 o 
   2   0   2    10928.08    10706.14    184.94 o 
   4   0   2       19.21       35.35      3.11 o 
   6   0   2      141.05      116.24      6.25 o 
   8   0   2      398.74      353.91     26.52 o 
  10   0   2        3.63        6.29      3.04 o 
  12   0   2      117.20      113.27      9.00 o 
  14   0   2       24.46       28.41      6.00 o 
 -14   1   2        2.01        4.06      2.70 o 
 -13   1   2       29.33       36.81      5.32 o 
 -12   1   2       14.94       20.94      3.87 o 
 -11   1   2       10.04       12.10      2.82 o 
 -10   1   2      104.58       94.35      9.77 o 
  -9   1   2       69.08       60.88      4.59 o 
  -8   1   2        1.62        2.72      1.36 o 
  -7   1   2       59.24       62.08      3.61 o 
  -6   1   2       63.23       67.63      3.30 o 
  -5   1   2     1528.46     1661.64     14.30 o 
  -4   1   2     1309.13     1338.54     14.48 o 
  -3   1   2      704.77      705.32      6.22 o 
  -2   1   2     2682.47     2705.85     18.92 o 
  -1   1   2        0.23        1.37      0.39 o 
   0   1   2      456.56      397.93      5.75 o 
   1   1   2     2372.20     2390.77     11.01 o 
   2   1   2    14183.10    14043.58    156.24 o 
   3   1   2     1870.50     1889.64     13.31 o 
   4   1   2      199.70      195.01      4.63 o 
   5   1   2       86.97       77.30      4.83 o 
   6   1   2      283.43      299.10      6.98 o 
   7   1   2       35.03       42.28      3.34 o 
   8   1   2       56.39       55.82      4.04 o 
   9   1   2       63.30       65.44      4.69 o 
  10   1   2       43.49       46.47      5.19 o 
  11   1   2       59.49       64.55      5.52 o 
  12   1   2       69.27       68.31      5.98 o 
  13   1   2        4.51        9.01      2.91 o 
  14   1   2       14.37       21.30      4.22 o 
 -14   2   2        6.75       11.99      3.49 o 
 -13   2   2        6.42       10.66      2.85 o 
 -12   2   2       55.47       62.67      6.78 o 
 -11   2   2       51.27       55.44      5.98 o 
 -10   2   2        2.08        4.93      2.84 o 
  -9   2   2       70.87       73.82      5.73 o 
  -8   2   2       92.42       82.33      4.28 o 
  -7   2   2       47.27       42.84      3.25 o 
  -6   2   2       21.16       10.12      1.38 o 
  -5   2   2      711.51      721.32     11.55 o 
  -4   2   2     3157.11     3182.14     19.40 o 
  -3   2   2       59.16       59.03      1.91 o 
  -2   2   2       50.01       67.12      2.18 o 
  -1   2   2     4566.00     4666.56     75.95 o 
   0   2   2    10503.83    10243.88    127.16 o 
   1   2   2     4900.01     4931.22     19.32 o 
   2   2   2      779.02      809.41      9.28 o 
   3   2   2     4447.92     4568.00     28.20 o 
   4   2   2      442.00      403.08      5.05 o 
   5   2   2      657.52      646.01      8.48 o 
   6   2   2       38.19       32.51      2.86 o 
   7   2   2       12.67       20.17      3.79 o 
   8   2   2       39.15       28.88      3.21 o 
   9   2   2       32.19       32.42      3.64 o 
  10   2   2        8.07        6.67      2.08 o 
  11   2   2       28.29       33.81      4.18 o 
  12   2   2        1.58       -0.03      2.13 o 
  13   2   2       58.75       61.31      7.01 o 
  14   2   2        0.57        3.93      2.65 o 
 -14   3   2        8.71        9.46      5.68 o 
 -13   3   2        7.36       11.37      3.21 o 
 -12   3   2        0.03        2.08      2.33 o 
 -11   3   2        0.10        2.41      1.87 o 
 -10   3   2        0.06        0.23      1.75 o 
  -9   3   2       41.16       37.55      5.65 o 
  -8   3   2      135.86      137.06      8.13 o 
  -7   3   2      103.55      102.03      5.48 o 
  -6   3   2      109.17       95.35      7.83 o 
  -5   3   2     3534.40     3739.20     20.97 o 
  -4   3   2     3982.55     4109.40     33.60 o 
  -3   3   2     1320.50     1375.94     13.90 o 
  -2   3   2     2375.38     2479.73     17.75 o 
  -1   3   2        4.60        2.78      0.53 o 
   0   3   2       61.46       55.76      1.63 o 
   1   3   2       32.41       43.15      1.57 o 
   2   3   2      379.27      380.58      4.99 o 
   3   3   2      307.91      323.91      5.04 o 
   4   3   2       60.60       62.78      2.50 o 
   5   3   2      340.43      351.25      5.34 o 
   6   3   2        8.67        4.25      1.09 o 
   7   3   2       34.14       37.68      3.31 o 
   8   3   2       52.50       54.35      4.03 o 
   9   3   2        0.05        0.91      1.31 o 
  10   3   2      420.58      377.78     12.65 o 
  11   3   2       10.77       14.25      3.38 o 
  12   3   2        1.14        6.93      2.59 o 
  13   3   2       11.88       12.96      3.44 o 
  14   3   2        7.35       10.60      3.48 o 
 -13   4   2        1.60        5.86      3.48 o 
 -12   4   2       39.76       42.82      7.16 o 
 -11   4   2       62.70       58.02      6.25 o 
 -10   4   2       35.39       37.35      4.86 o 
  -9   4   2      374.06      298.46     18.03 o 
  -8   4   2       49.26       52.46      5.12 o 
  -7   4   2      719.41      681.19     17.88 o 
  -6   4   2       48.24       47.44      3.54 o 
  -5   4   2     1271.34     1249.89     14.29 o 
  -4   4   2     2602.75     2973.06     37.18 o 
  -3   4   2        2.37        0.25      0.74 o 
  -2   4   2      400.58      336.22      8.79 o 
  -1   4   2        8.33       11.10      0.88 o 
   0   4   2     3017.27     3240.44     28.26 o 
   1   4   2      198.36      195.90      3.67 o 
   2   4   2       16.34       18.60      1.40 o 
   3   4   2     1053.40     1192.44     10.15 o 
   4   4   2      809.18      840.50      9.21 o 
   5   4   2      176.26      167.07      4.47 o 
   6   4   2     1098.19     1094.12     14.50 o 
   7   4   2       38.90       35.65      3.63 o 
   8   4   2       13.93       18.44      3.58 o 
   9   4   2       41.02       46.06      5.44 o 
  10   4   2        0.16        2.78      2.25 o 
  11   4   2       94.12       89.04      7.73 o 
  12   4   2       47.40       51.25      6.30 o 
  13   4   2       24.47       27.63      4.85 o 
 -13   5   2        0.98        2.09      2.80 o 
 -12   5   2       17.42       19.87      4.90 o 
 -11   5   2       37.23       38.65      6.75 o 
 -10   5   2       40.02       33.75      6.30 o 
  -9   5   2       56.34       38.88      6.17 o 
  -8   5   2        5.03        7.17      2.30 o 
  -7   5   2      519.41      462.22     10.47 o 
  -6   5   2     1130.74     1132.19     26.06 o 
  -5   5   2       91.10       97.29      4.30 o 
  -4   5   2      337.25      352.42      7.42 o 
  -3   5   2      469.69      522.93     16.10 o 
  -2   5   2      428.55      413.64      7.00 o 
  -1   5   2       62.77       66.20      2.10 o 
   0   5   2       19.53       21.36      1.34 o 
   1   5   2        0.09        0.94      0.49 o 
   2   5   2       71.75       87.54      2.78 o 
   3   5   2        4.52        5.38      0.89 o 
   4   5   2       97.70      103.31      3.30 o 
   5   5   2      230.41      230.69      6.76 o 
   6   5   2       59.43       55.79      4.21 o 
   7   5   2      205.91      189.76      6.92 o 
   8   5   2      465.02      400.84     10.59 o 
   9   5   2        1.60        1.75      1.81 o 
  10   5   2       36.04       47.61      5.79 o 
  11   5   2       62.52       63.92      6.93 o 
  12   5   2       30.89       35.62      5.63 o 
  13   5   2        1.53        8.62      3.27 o 
 -12   6   2        3.92        9.43      4.12 o 
 -11   6   2       21.06       16.97      4.61 o 
 -10   6   2       11.38       12.84      4.01 o 
  -9   6   2      190.98      160.62     10.59 o 
  -8   6   2        1.71        5.48      2.26 o 
  -7   6   2      397.27      336.77     11.42 o 
  -6   6   2      739.99      726.82     15.88 o 
  -5   6   2       59.22       64.24      4.07 o 
  -4   6   2      674.19      642.88     10.61 o 
  -3   6   2       14.80       14.65      1.94 o 
  -2   6   2      294.84      318.97      6.96 o 
  -1   6   2       88.66       98.32      3.03 o 
   0   6   2      133.80      164.59      3.69 o 
   1   6   2     1427.19     1458.75     11.78 o 
   2   6   2       93.92       91.21      3.06 o 
   3   6   2        7.05        8.04      1.49 o 
   4   6   2       52.46       58.51      3.47 o 
   5   6   2       26.13       22.79      2.86 o 
   6   6   2       40.21       50.24      4.26 o 
   7   6   2       10.38       14.26      2.59 o 
   8   6   2        5.87        8.05      2.18 o 
   9   6   2       72.81       80.36      6.08 o 
  10   6   2        2.72        5.11      2.24 o 
  11   6   2       48.44       62.17      6.77 o 
  12   6   2       10.65        8.03      5.76 o 
 -12   7   2       14.63       20.98      5.45 o 
 -11   7   2        2.14        4.24      2.79 o 
 -10   7   2       42.42       48.09      8.64 o 
  -9   7   2       49.22       48.26      7.80 o 
  -8   7   2       64.20       52.06      6.01 o 
  -7   7   2        6.45        6.83      2.55 o 
  -6   7   2      338.35      318.19     10.99 o 
  -5   7   2      101.76       89.70      5.78 o 
  -4   7   2      156.16      148.15      6.89 o 
  -3   7   2       11.50       12.78      2.51 o 
  -2   7   2       23.23       24.53      3.13 o 
  -1   7   2      208.83      235.86      5.60 o 
   0   7   2        8.28        9.66      1.45 o 
   1   7   2      148.85      168.65      4.69 o 
   2   7   2      180.43      173.13      5.58 o 
   3   7   2      182.59      170.89      5.76 o 
   4   7   2      679.06      671.89     11.95 o 
   5   7   2       61.22       63.13      4.29 o 
   6   7   2       14.32       14.27      2.55 o 
   7   7   2      261.19      253.06      8.59 o 
   8   7   2        0.16        3.08      1.73 o 
   9   7   2       37.83       33.35      4.97 o 
  10   7   2       61.46       58.36      8.30 o 
  11   7   2        1.12        1.12      2.54 o 
  12   7   2        0.45        9.85      5.30 o 
 -11   8   2        2.42        8.66      3.75 o 
 -10   8   2       29.52       29.50      5.73 o 
  -9   8   2      130.57      127.77      8.18 o 
  -8   8   2      243.40      223.69     10.53 o 
  -7   8   2      296.56      264.50     10.94 o 
  -6   8   2       22.70       34.72      4.72 o 
  -5   8   2       97.02       95.33      6.09 o 
  -4   8   2      125.20      115.59      8.12 o 
  -3   8   2       76.85       91.33      5.54 o 
  -2   8   2       18.06       25.13      3.45 o 
  -1   8   2      245.93      232.63      7.04 o 
   0   8   2      166.69      155.92      7.04 o 
   1   8   2        5.14        5.67      1.53 o 
   2   8   2       56.13       69.46      4.12 o 
   3   8   2        2.08        2.82      1.42 o 
   4   8   2       96.65       78.87      7.95 o 
   5   8   2       30.76       27.67      4.02 o 
   6   8   2       38.63       36.47      4.03 o 
   7   8   2       32.55       36.75      4.82 o 
   8   8   2        9.18       11.69      2.79 o 
   9   8   2        0.52        1.02      1.83 o 
  10   8   2       24.30       20.45      4.93 o 
  11   8   2       15.22       18.51      4.87 o 
 -10   9   2        0.08        4.60      6.82 o 
  -9   9   2        0.19        1.99      2.38 o 
  -8   9   2        0.03        2.42      2.11 o 
  -7   9   2        0.54        3.49      2.05 o 
  -6   9   2      121.07      105.64      6.91 o 
  -5   9   2      200.56      185.22      8.82 o 
  -4   9   2      237.94      224.33      9.32 o 
  -3   9   2      108.40      101.46      6.03 o 
  -2   9   2      168.75      163.79      7.87 o 
  -1   9   2      128.72      119.75      6.70 o 
   0   9   2        7.72        8.58      2.56 o 
   1   9   2       22.72       27.15      4.06 o 
   2   9   2      172.05      136.89      7.00 o 
   3   9   2       63.31       74.26      8.00 o 
   4   9   2        6.90        8.96      2.37 o 
   5   9   2       82.77       93.93      6.41 o 
   6   9   2       83.42       76.45      5.97 o 
   7   9   2        2.97        6.64      2.22 o 
   8   9   2       26.25       35.42      5.20 o 
   9   9   2        6.08        7.05      2.43 o 
  10   9   2       21.08       19.70      5.00 o 
  -9  10   2        1.87        0.75      3.50 o 
  -8  10   2       20.38       22.34      4.31 o 
  -7  10   2       14.28       11.83      4.57 o 
  -6  10   2        2.98        3.82      2.12 o 
  -5  10   2       72.14       68.03      8.46 o 
  -4  10   2       19.65       18.18      4.55 o 
  -3  10   2       74.64       81.45      6.98 o 
  -2  10   2       89.87       83.53      6.48 o 
  -1  10   2      131.33      114.35      6.93 o 
   0  10   2       55.55       45.95      6.97 o 
   1  10   2        3.26        4.18      3.24 o 
   2  10   2      172.36      152.41     10.28 o 
   3  10   2        5.52        4.87      3.19 o 
   4  10   2       11.96       13.33      3.86 o 
   5  10   2        9.10       12.27      5.15 o 
   6  10   2       45.01       46.06     10.76 o 
   7  10   2        0.34        1.01      2.33 o 
   8  10   2        0.26        0.36      1.99 o 
   9  10   2       16.13       23.28      4.25 o 
  -8  11   2        5.64       12.57      3.32 o 
  -7  11   2       33.38       36.90      6.54 o 
  -6  11   2        1.06        1.67      2.46 o 
  -5  11   2        0.15        3.33      2.95 o 
  -4  11   2       73.58       73.39      7.34 o 
  -3  11   2        6.37       11.21      3.99 o 
  -2  11   2       11.92       14.24      4.24 o 
  -1  11   2        0.26        1.12      2.78 o 
   0  11   2       19.45       17.05      4.66 o 
   1  11   2       52.91       66.73      8.52 o 
   2  11   2      110.62      101.83      9.39 o 
   3  11   2       29.11       34.72      6.40 o 
   4  11   2        6.33        4.86      3.53 o 
   5  11   2        0.19       -2.41      2.61 o 
   6  11   2        4.89        9.55      5.76 o 
   7  11   2       10.99       15.15      6.82 o 
  -6  12   2        1.47        4.11      3.96 o 
  -5  12   2        2.27        4.73      5.30 o 
  -4  12   2       20.44       24.11      5.79 o 
  -3  12   2       46.80       49.56      7.89 o 
  -2  12   2        0.01       -1.68      3.16 o 
  -1  12   2        2.41        6.36      4.24 o 
   0  12   2        4.35        5.39      3.30 o 
   1  12   2       24.81       29.60      6.89 o 
   2  12   2       14.29       18.24      6.82 o 
   3  12   2       17.24       24.98      5.74 o 
   4  12   2       43.13       48.70      7.77 o 
   5  12   2       23.72       32.43      9.39 o 
   6  12   2       13.70       19.70      8.18 o 
  -2  13   2        3.27        2.97      3.58 o 
  -1  13   2       41.28       58.74      9.16 o 
   0  13   2        4.23        7.92      4.77 o 
   1  13   2        1.07        4.51      4.77 o 
   2  13   2        2.71        2.29      3.97 o 
 -13   0   3       23.75       30.24      5.75 o 
 -11   0   3        2.67        3.11      2.20 o 
  -9   0   3        1.04        4.94      2.15 o 
  -7   0   3      231.48      238.17      9.26 o 
  -5   0   3     1144.85     1154.74     23.56 o 
  -3   0   3        0.48        1.04      0.73 o 
  -1   0   3     2602.82     2546.66     25.46 o 
   1   0   3     4506.09     4415.14    124.86 o 
   3   0   3    11831.07    11217.67    240.77 o 
   5   0   3       14.68       14.06      2.62 o 
   7   0   3      145.84      141.52      7.60 o 
   9   0   3      117.18      106.05     12.50 o 
  11   0   3        4.81        2.00      2.62 o 
  13   0   3        0.32       -0.69      3.04 o 
 -14   1   3        0.47        5.21      2.76 o 
 -13   1   3       60.50       74.83      7.43 o 
 -12   1   3        1.09        2.77      1.91 o 
 -11   1   3       87.99       80.11      5.35 o 
 -10   1   3       33.71       36.77      4.03 o 
  -9   1   3      125.92      125.26      5.51 o 
  -8   1   3      139.06      130.01      5.28 o 
  -7   1   3      891.51      907.34     12.70 o 
  -6   1   3      130.21      108.00      4.11 o 
  -5   1   3       88.06       86.96      3.36 o 
  -4   1   3      102.96      110.54      3.37 o 
  -3   1   3      233.96      233.62      4.24 o 
  -2   1   3        5.58       10.17      0.95 o 
  -1   1   3      279.12      290.61      4.55 o 
   0   1   3     3636.19     3493.93     23.80 o 
   1   1   3     4782.29     4679.29     19.61 o 
   2   1   3     6871.64     6996.60     58.79 o 
   3   1   3     4749.07     4761.26     54.83 o 
   4   1   3      458.51      495.15      6.76 o 
   5   1   3      137.55      127.62      4.32 o 
   6   1   3       82.28       58.00      3.24 o 
   7   1   3      293.43      308.35      7.83 o 
   8   1   3       14.12       12.30      2.30 o 
   9   1   3        3.41        4.24      1.74 o 
  10   1   3        2.08        2.93      1.66 o 
  11   1   3        7.67        4.36      1.99 o 
  12   1   3        1.77        4.20      1.90 o 
  13   1   3       33.11       34.51      4.61 o 
  14   1   3        2.42        7.45      3.17 o 
 -14   2   3       10.77        9.29      3.22 o 
 -13   2   3        2.91        3.04      2.22 o 
 -12   2   3        2.64        2.74      2.26 o 
 -11   2   3      105.01       98.04      6.85 o 
 -10   2   3        0.15        3.69      1.91 o 
  -9   2   3      153.25      137.99      6.64 o 
  -8   2   3       47.99       44.05      3.67 o 
  -7   2   3      113.35      110.21      4.45 o 
  -6   2   3       12.13       14.80      1.60 o 
  -5   2   3      408.68      365.94      6.57 o 
  -4   2   3     2092.37     2292.16     13.74 o 
  -3   2   3       23.65       22.34      1.24 o 
  -2   2   3      492.70      517.00      4.98 o 
  -1   2   3     7001.40     7004.25     78.24 o 
   0   2   3      259.34      232.44      3.28 o 
   1   2   3      515.32      511.04      4.71 o 
   2   2   3     1194.33     1170.10      7.84 o 
   3   2   3      461.47      475.22      6.15 o 
   4   2   3       24.95       26.16      1.88 o 
   5   2   3      437.38      441.91      9.18 o 
   6   2   3       39.50       43.72      3.18 o 
   7   2   3       18.31       13.41      2.21 o 
   8   2   3       63.81       64.91      4.25 o 
   9   2   3       62.53       77.67      4.79 o 
  10   2   3      268.16      253.26      8.77 o 
  11   2   3       26.70       30.03      4.01 o 
  12   2   3       34.77       31.29      4.91 o 
  13   2   3        0.10        0.02      2.18 o 
  14   2   3        0.07        3.14      2.69 o 
 -14   3   3        3.51       13.50      4.44 o 
 -13   3   3       88.15       73.58      9.45 o 
 -12   3   3        0.01       -1.35      1.78 o 
 -11   3   3       24.77       21.88      4.04 o 
 -10   3   3       17.21       21.17      3.62 o 
  -9   3   3      156.36      124.98      6.77 o 
  -8   3   3      120.02      103.41      5.81 o 
  -7   3   3      702.51      705.93      9.53 o 
  -6   3   3      172.35      194.62      4.66 o 
  -5   3   3     2840.64     3002.89     28.93 o 
  -4   3   3      258.61      269.28      4.53 o 
  -3   3   3       40.62       38.99      1.52 o 
  -2   3   3      516.76      497.23     11.33 o 
  -1   3   3      298.78      287.96      4.31 o 
   0   3   3      155.63      174.08      2.87 o 
   1   3   3       21.83       15.24      1.18 o 
   2   3   3      130.80      124.37      3.01 o 
   3   3   3     4133.04     4216.18     17.31 o 
   4   3   3     1960.69     2010.15     25.68 o 
   5   3   3      121.03      113.48      4.35 o 
   6   3   3       10.44       18.45      2.06 o 
   7   3   3      189.87      169.92      5.90 o 
   8   3   3        0.44        2.60      1.44 o 
   9   3   3       58.85       68.69      4.82 o 
  10   3   3       42.10       39.22      5.19 o 
  11   3   3       43.72       48.28      5.85 o 
  12   3   3       26.60       37.56      5.38 o 
  13   3   3        0.02        4.93      2.58 o 
  14   3   3        0.96       -2.27      3.11 o 
 -13   4   3       17.94       20.29      5.35 o 
 -12   4   3        4.19        1.68      2.72 o 
 -11   4   3       18.64       22.63      4.93 o 
 -10   4   3       13.86       12.54      3.90 o 
  -9   4   3       15.81       15.15      3.10 o 
  -8   4   3      151.57      135.00      6.74 o 
  -7   4   3       23.16       22.21      2.70 o 
  -6   4   3       11.26       12.29      2.23 o 
  -5   4   3      160.51      159.70      5.15 o 
  -4   4   3      392.89      400.76      9.35 o 
  -3   4   3     1125.73     1165.28     15.53 o 
  -2   4   3      632.46      664.61     10.63 o 
  -1   4   3     2243.68     2394.16     17.74 o 
   0   4   3      317.57      310.88      4.40 o 
   1   4   3      198.25      225.41      3.94 o 
   2   4   3       72.31       64.92      2.33 o 
   3   4   3      108.54      107.60      3.21 o 
   4   4   3       11.76       15.97      1.65 o 
   5   4   3       12.97       18.39      1.69 o 
   6   4   3      124.61      113.00      4.09 o 
   7   4   3        4.67        5.90      1.38 o 
   8   4   3        4.31        6.51      2.16 o 
   9   4   3      440.22      425.66     13.09 o 
  10   4   3       44.26       45.60      5.58 o 
  11   4   3       26.85       27.67      4.63 o 
  12   4   3       50.18       68.59      7.42 o 
  13   4   3        0.00       -1.93      2.18 o 
 -13   5   3       38.48       47.45     10.61 o 
 -12   5   3       13.71       22.18      8.33 o 
 -11   5   3        1.41       -1.57      2.13 o 
 -10   5   3        0.66        3.45      2.35 o 
  -9   5   3       35.18       35.80      6.08 o 
  -8   5   3        4.35        8.46      3.24 o 
  -7   5   3       16.20       11.27      2.97 o 
  -6   5   3      336.73      337.57      8.31 o 
  -5   5   3       16.84       16.54      2.24 o 
  -4   5   3      122.72      126.95      5.40 o 
  -3   5   3      164.31      209.41      7.02 o 
  -2   5   3       37.55       43.54      2.84 o 
  -1   5   3       34.18       43.37      1.73 o 
   0   5   3      250.24      236.61      4.25 o 
   1   5   3      863.18     1042.84     10.77 o 
   2   5   3        5.73        8.22      1.16 o 
   3   5   3       20.31       20.51      1.78 o 
   4   5   3       11.69        7.64      1.20 o 
   5   5   3       29.91       41.95      3.57 o 
   6   5   3      107.34       95.95      4.76 o 
   7   5   3      210.15      197.23      7.12 o 
   8   5   3       72.94       72.00      5.15 o 
   9   5   3        0.96        0.26      1.49 o 
  10   5   3      250.39      235.57     10.46 o 
  11   5   3       15.09       23.49      4.11 o 
  12   5   3        8.31        6.49      2.70 o 
  13   5   3        5.15        7.94      3.23 o 
 -12   6   3       86.75       90.50     11.19 o 
 -11   6   3        0.01        4.24      2.44 o 
 -10   6   3      111.26      101.61      9.49 o 
  -9   6   3        1.36        1.88      2.27 o 
  -8   6   3      163.90      157.94     11.67 o 
  -7   6   3        0.58        1.09      1.86 o 
  -6   6   3       27.91       26.71      4.05 o 
  -5   6   3        0.07        0.09      1.48 o 
  -4   6   3       66.59       66.79      4.68 o 
  -3   6   3      289.91      271.78     13.05 o 
  -2   6   3      172.69      180.28      4.92 o 
  -1   6   3      108.91      109.53      3.73 o 
   0   6   3     1523.00     1531.66     11.25 o 
   1   6   3        0.15        0.10      0.52 o 
   2   6   3       39.49       39.41      2.17 o 
   3   6   3      768.26      780.33     11.63 o 
   4   6   3       46.12       52.45      3.57 o 
   5   6   3       43.60       41.98      3.75 o 
   6   6   3        2.82        5.68      1.80 o 
   7   6   3      175.47      176.09      6.96 o 
   8   6   3       83.81       77.10      5.70 o 
   9   6   3        1.98        4.84      1.82 o 
  10   6   3        2.38        5.23      2.01 o 
  11   6   3       14.61       18.39      3.81 o 
  12   6   3       20.18       19.48      3.92 o 
 -12   7   3        1.24        3.60      4.24 o 
 -11   7   3       15.84       14.76      4.59 o 
 -10   7   3        7.69       12.30      3.80 o 
  -9   7   3        7.81       10.23      3.53 o 
  -8   7   3        0.74        4.91      2.31 o 
  -7   7   3        6.14        8.50      2.51 o 
  -6   7   3      487.28      447.68     13.14 o 
  -5   7   3       10.63        9.68      2.57 o 
  -4   7   3       23.73       24.42      3.61 o 
  -3   7   3      526.79      498.23     12.00 o 
  -2   7   3        4.33        6.00      1.88 o 
  -1   7   3      115.69      115.25      4.79 o 
   0   7   3       34.34       35.69      2.37 o 
   1   7   3       89.61       84.01      3.19 o 
   2   7   3      359.76      336.29      6.94 o 
   3   7   3      140.25      135.03      5.10 o 
   4   7   3      114.91      104.96      4.74 o 
   5   7   3       42.45       42.24      3.92 o 
   6   7   3      426.44      393.09     11.91 o 
   7   7   3       30.44       27.73      3.50 o 
   8   7   3       41.31       38.48      4.32 o 
   9   7   3       13.85       11.83      2.42 o 
  10   7   3       17.83       25.31      3.75 o 
  11   7   3        0.64        7.32      3.02 o 
  12   7   3        0.85        3.58      4.09 o 
 -11   8   3        0.55        6.28      3.24 o 
 -10   8   3       25.32       40.17      6.90 o 
  -9   8   3        4.83        6.74      3.05 o 
  -8   8   3       42.83       44.87      5.92 o 
  -7   8   3       38.66       44.48      5.70 o 
  -6   8   3      258.70      249.86     10.27 o 
  -5   8   3      116.71      111.66      6.64 o 
  -4   8   3      246.05      232.52      9.09 o 
  -3   8   3      234.56      212.71      8.34 o 
  -2   8   3      101.42      100.08      5.64 o 
  -1   8   3      155.58      146.36      6.01 o 
   0   8   3       27.08       21.07      3.36 o 
   1   8   3        8.76       11.80      2.51 o 
   2   8   3       74.79       67.59      5.04 o 
   3   8   3      497.32      455.53     11.34 o 
   4   8   3       20.52       22.66      2.89 o 
   5   8   3      124.78      127.44      5.79 o 
   6   8   3       31.57       38.02      4.11 o 
   7   8   3        1.08        2.94      1.64 o 
   8   8   3       22.76       20.56      3.98 o 
   9   8   3        9.18       14.22      3.02 o 
  10   8   3        1.02        2.96      2.84 o 
  11   8   3        8.45        8.06      3.69 o 
 -10   9   3       10.15       12.04      6.59 o 
  -9   9   3       57.38       60.32      7.16 o 
  -8   9   3       27.23       33.03      5.26 o 
  -7   9   3        0.20        2.34      1.97 o 
  -6   9   3        4.76        3.87      1.98 o 
  -5   9   3       54.95       61.99      6.29 o 
  -4   9   3      137.08      124.99      7.01 o 
  -3   9   3        0.97        2.79      1.82 o 
  -2   9   3       94.76       95.38      6.48 o 
  -1   9   3       49.93       50.36      5.39 o 
   0   9   3        4.34        5.50      2.16 o 
   1   9   3       17.83       15.38      3.12 o 
   2   9   3       69.36       71.67      5.73 o 
   3   9   3        3.21        2.84      1.91 o 
   4   9   3      261.41      230.77     11.56 o 
   5   9   3      115.82      103.79     12.12 o 
   6   9   3       15.80       25.76      3.97 o 
   7   9   3        1.88        8.22      2.55 o 
   8   9   3        8.60       17.49      4.31 o 
   9   9   3        5.10       11.28      4.70 o 
  10   9   3        8.73        6.66      3.03 o 
  -9  10   3        0.33        3.16      2.89 o 
  -8  10   3       18.84       23.04      4.10 o 
  -7  10   3       12.48       19.55      3.76 o 
  -6  10   3       13.18       22.51      4.04 o 
  -5  10   3        8.19        9.92      2.75 o 
  -4  10   3       94.63       85.12      8.05 o 
  -3  10   3       32.04       36.12      6.24 o 
  -2  10   3       80.05       78.89      6.97 o 
  -1  10   3      124.02      122.30      7.21 o 
   0  10   3       51.54       45.36      5.34 o 
   1  10   3      637.76      555.20     15.06 o 
   2  10   3        6.14        7.95      3.47 o 
   3  10   3       87.49       69.44      8.20 o 
   4  10   3       13.10        9.62      3.68 o 
   5  10   3       34.40       39.85      9.85 o 
   6  10   3        4.57       10.00      5.45 o 
   7  10   3       29.07       32.96      6.16 o 
   8  10   3        7.63        7.96      3.75 o 
   9  10   3        0.11        3.46      2.89 o 
  -7  11   3        2.34        8.57      3.49 o 
  -6  11   3        1.66        5.23      3.11 o 
  -5  11   3        3.25        2.11      2.73 o 
  -4  11   3       37.87       43.28      5.57 o 
  -3  11   3       12.96       18.14      3.85 o 
  -2  11   3       13.67       17.24      3.63 o 
  -1  11   3       19.12       23.13      6.74 o 
   0  11   3       26.39       29.82      6.21 o 
   1  11   3        0.04        0.35      2.89 o 
   2  11   3       54.55       54.12      8.08 o 
   3  11   3       50.07       51.95      7.66 o 
   4  11   3        6.48        8.97      3.73 o 
   5  11   3        3.19        1.67      4.39 o 
   6  11   3        7.88        8.64      5.61 o 
   7  11   3       10.64       10.00      5.76 o 
  -5  12   3       31.46       36.66      7.03 o 
  -4  12   3        8.75        9.27      4.03 o 
  -3  12   3        4.28       11.56      4.07 o 
  -2  12   3        0.17        1.11      2.98 o 
  -1  12   3      170.94      165.33     11.79 o 
   0  12   3       49.19       52.41     12.05 o 
   1  12   3       33.10       44.75      7.45 o 
   2  12   3       15.70       23.33      5.22 o 
   3  12   3       19.05       19.24      7.42 o 
   4  12   3        0.01        2.88      5.15 o 
   5  12   3        2.70        4.70      5.76 o 
  -2  13   3       46.74       51.76      8.23 o 
  -1  13   3        8.66       10.30      4.29 o 
   0  13   3        0.31        2.99      3.94 o 
   1  13   3       20.22       23.48      6.19 o 
   2  13   3        0.25        3.49      4.39 o 
 -14   0   4       19.62       22.12      7.27 o 
 -12   0   4      127.67      132.59      9.49 o 
 -10   0   4      351.63      341.82     13.69 o 
  -8   0   4        0.10        0.53      1.21 o 
  -6   0   4     3502.87     3666.30     33.64 o 
  -4   0   4      874.51      829.41     18.64 o 
  -2   0   4     2104.40     2061.96     24.40 o 
   0   0   4        0.68        4.46      0.91 o 
   2   0   4     7545.97     8145.12    169.84 o 
   4   0   4      960.85      965.50     15.53 o 
   6   0   4      272.18      284.42     10.02 o 
   8   0   4      652.27      627.49     17.18 o 
  10   0   4      211.53      198.66     11.09 o 
  12   0   4        4.55        5.77      2.84 o 
  14   0   4       22.72       26.12      7.05 o 
 -14   1   4        5.53        4.56      2.70 o 
 -13   1   4      155.10      136.84      8.39 o 
 -12   1   4       16.84       18.56      3.67 o 
 -11   1   4       59.52       55.67      4.99 o 
 -10   1   4       40.74       41.62      4.22 o 
  -9   1   4      174.72      167.80      6.32 o 
  -8   1   4      135.87      121.66      5.08 o 
  -7   1   4      133.97      134.32      4.98 o 
  -6   1   4       68.09       70.33      3.34 o 
  -5   1   4      503.33      488.46      7.90 o 
  -4   1   4      184.62      180.51      4.35 o 
  -3   1   4      241.28      270.97      5.56 o 
  -2   1   4       88.37       72.67      2.15 o 
  -1   1   4     1189.28     1204.24     10.46 o 
   0   1   4      622.97      680.07      9.11 o 
   1   1   4      400.85      404.08      4.51 o 
   2   1   4     8159.70     8333.49     94.00 o 
   3   1   4       75.36       87.47      2.66 o 
   4   1   4      879.75      919.22      9.47 o 
   5   1   4      953.78      957.23     17.10 o 
   6   1   4     1090.04     1065.61     13.77 o 
   7   1   4       14.21       14.20      2.34 o 
   8   1   4      210.16      203.83      8.06 o 
   9   1   4       38.87       40.51      4.16 o 
  10   1   4       87.93       86.63      5.44 o 
  11   1   4        0.04        3.48      1.91 o 
  12   1   4        3.74        3.80      2.12 o 
  13   1   4       17.19       21.30      3.59 o 
  14   1   4        0.00        0.16      2.46 o 
 -14   2   4       11.64        8.76      3.94 o 
 -13   2   4        0.74       -0.28      2.01 o 
 -12   2   4       98.10      104.93      7.05 o 
 -11   2   4       22.21       22.69      3.80 o 
 -10   2   4       32.36       40.20      5.00 o 
  -9   2   4        1.45        2.82      1.41 o 
  -8   2   4      467.08      430.60      9.45 o 
  -7   2   4       15.42       14.80      2.09 o 
  -6   2   4      124.67      100.85      3.94 o 
  -5   2   4        2.13        1.56      1.01 o 
  -4   2   4     1226.51     1418.83     10.71 o 
  -3   2   4      347.31      354.06      4.78 o 
  -2   2   4      366.83      371.42      4.16 o 
  -1   2   4      626.10      618.82      7.28 o 
   0   2   4     1735.81     1769.75     13.54 o 
   1   2   4      546.86      531.79      5.15 o 
   2   2   4     2269.32     2275.70     14.06 o 
   3   2   4      376.70      407.63      5.92 o 
   4   2   4     2387.60     2451.90     25.84 o 
   5   2   4       42.81       41.35      2.44 o 
   6   2   4      181.24      188.11      5.84 o 
   7   2   4      232.25      228.72      6.94 o 
   8   2   4       13.21       20.05      2.83 o 
   9   2   4        4.05        6.29      1.89 o 
  10   2   4        5.86        9.21      2.31 o 
  11   2   4        1.63        3.16      1.93 o 
  12   2   4       61.24       62.13      6.93 o 
  13   2   4        4.04        6.99      3.35 o 
  14   2   4       12.88       21.72      4.50 o 
 -14   3   4        9.47        4.75      8.03 o 
 -13   3   4        1.73        3.40      2.80 o 
 -12   3   4        1.30        2.71      2.69 o 
 -11   3   4      177.79      179.53      9.01 o 
 -10   3   4      118.69      120.71      7.01 o 
  -9   3   4        5.09        5.48      2.14 o 
  -8   3   4       84.88       85.21      5.32 o 
  -7   3   4        6.00        6.29      1.34 o 
  -6   3   4      437.93      456.47      7.21 o 
  -5   3   4      171.05      222.53      4.65 o 
  -4   3   4      382.53      327.71      4.76 o 
  -3   3   4      570.36      546.61     10.84 o 
  -2   3   4     1293.80     1337.31      9.62 o 
  -1   3   4      279.99      329.68      5.69 o 
   0   3   4        5.92        3.64      0.52 o 
   1   3   4     1129.16     1139.37      7.36 o 
   2   3   4       20.34       11.68      1.14 o 
   3   3   4     1480.38     1600.90     11.06 o 
   4   3   4      533.99      490.99      7.36 o 
   5   3   4        5.67        5.75      1.23 o 
   6   3   4      607.11      624.64      9.60 o 
   7   3   4      460.29      432.03      8.57 o 
   8   3   4       19.14       21.04      2.85 o 
   9   3   4      170.81      163.27      6.74 o 
  10   3   4      276.80      257.23     10.73 o 
  11   3   4        2.81        2.26      2.06 o 
  12   3   4       19.67       26.07      5.54 o 
  13   3   4        1.80        6.25      2.78 o 
 -13   4   4        6.08       12.06      3.97 o 
 -12   4   4      110.11       99.20      9.62 o 
 -11   4   4       41.30       44.38      7.11 o 
 -10   4   4        0.35        3.09      2.35 o 
  -9   4   4       13.74        8.17      3.09 o 
  -8   4   4      139.57      128.62      9.21 o 
  -7   4   4       41.34       54.27      6.10 o 
  -6   4   4        2.88        5.60      1.44 o 
  -5   4   4        7.62        6.78      1.49 o 
  -4   4   4       26.03       29.05      1.49 o 
  -3   4   4        6.22        7.16      1.20 o 
  -2   4   4     2129.03     2274.55     21.62 o 
  -1   4   4        0.00        1.51      0.80 o 
   0   4   4     1399.62     1438.80      9.60 o 
   1   4   4     2108.94     2133.23     12.29 o 
   2   4   4       64.48       66.35      2.45 o 
   3   4   4        0.02        6.65      0.99 o 
   4   4   4      494.30      535.46      7.11 o 
   5   4   4       11.04       12.13      1.43 o 
   6   4   4       13.58       14.41      1.96 o 
   7   4   4        9.50       15.71      2.13 o 
   8   4   4       35.92       30.55      3.69 o 
   9   4   4        1.05        1.93      2.17 o 
  10   4   4       17.62       15.59      3.70 o 
  11   4   4        3.15        3.35      2.27 o 
  12   4   4        5.32        9.55      2.94 o 
  13   4   4       11.78       11.13      3.55 o 
 -13   5   4        3.21        5.21      3.34 o 
 -12   5   4        0.88        4.67      2.87 o 
 -11   5   4        0.08        1.06      2.19 o 
 -10   5   4        1.35        6.01      3.26 o 
  -9   5   4       19.28       21.50      4.90 o 
  -8   5   4        0.10        0.27      1.56 o 
  -7   5   4        5.46        4.25      1.76 o 
  -6   5   4        7.19        7.85      2.31 o 
  -5   5   4       32.81       23.32      3.34 o 
  -4   5   4        5.39        4.56      1.22 o 
  -3   5   4      370.09      372.49      8.44 o 
  -2   5   4      197.77      208.42      7.16 o 
  -1   5   4     1854.06     1930.79     29.81 o 
   0   5   4      167.52      155.26      3.28 o 
   1   5   4      354.12      372.87      5.37 o 
   2   5   4        0.00        3.54      0.83 o 
   3   5   4       65.26       67.79      2.79 o 
   4   5   4      148.50      134.47      3.77 o 
   5   5   4      465.11      481.93      7.43 o 
   6   5   4       44.61       46.00      3.98 o 
   7   5   4        5.53        6.96      1.91 o 
   8   5   4        6.71        6.10      2.04 o 
   9   5   4       36.84       38.23      5.13 o 
  10   5   4      173.49      185.99      9.31 o 
  11   5   4      114.13      105.41      8.18 o 
  12   5   4        4.54        1.89      2.31 o 
  13   5   4       21.01       22.49      4.46 o 
 -12   6   4        5.84       13.80      4.50 o 
 -11   6   4       39.84       40.70      7.18 o 
 -10   6   4        2.51        6.03      4.17 o 
  -9   6   4      140.03      105.77      8.61 o 
  -8   6   4        0.35        0.00      2.03 o 
  -7   6   4      213.71      193.36      8.80 o 
  -6   6   4       43.24       42.13      4.91 o 
  -5   6   4      149.66      124.17      7.84 o 
  -4   6   4      572.62      550.46     12.68 o 
  -3   6   4       97.10       99.99      5.28 o 
  -2   6   4       82.68       81.17      4.47 o 
  -1   6   4      328.47      330.27      8.55 o 
   0   6   4      211.22      214.56      4.20 o 
   1   6   4       26.07       28.64      1.80 o 
   2   6   4      251.13      243.52      4.87 o 
   3   6   4      569.65      549.38      8.29 o 
   4   6   4      474.50      446.55     16.21 o 
   5   6   4        2.29        4.45      1.23 o 
   6   6   4      513.54      488.01     12.90 o 
   7   6   4      125.09      115.28      5.72 o 
   8   6   4       56.04       63.86      5.35 o 
   9   6   4        7.47       11.96      2.50 o 
  10   6   4       11.77       16.33      3.97 o 
  11   6   4       78.85       77.77      7.80 o 
  12   6   4        2.76        0.19      2.35 o 
 -12   7   4        0.03        4.83      3.13 o 
 -11   7   4       30.97       37.20      6.75 o 
 -10   7   4       12.30       12.24      3.71 o 
  -9   7   4        1.01        1.53      2.26 o 
  -8   7   4       18.09       22.10      3.96 o 
  -7   7   4       31.55       32.91      4.61 o 
  -6   7   4        5.46        7.83      2.55 o 
  -5   7   4      227.72      207.08      8.72 o 
  -4   7   4       12.33       16.44      3.03 o 
  -3   7   4      225.35      209.77      7.96 o 
  -2   7   4        2.61        2.79      1.48 o 
  -1   7   4        0.00        3.12      1.22 o 
   0   7   4       86.99       74.19      3.82 o 
   1   7   4      206.01      186.14      5.00 o 
   2   7   4       16.36       16.80      1.98 o 
   3   7   4       85.60       81.06      3.97 o 
   4   7   4       16.73       15.91      2.32 o 
   5   7   4      163.13      166.47      6.36 o 
   6   7   4       54.56       53.26      4.60 o 
   7   7   4       20.74       20.71      3.07 o 
   8   7   4      140.68      138.71      6.68 o 
   9   7   4        0.14        4.47      1.64 o 
  10   7   4        2.17        4.58      1.96 o 
  11   7   4        0.02        2.82      2.23 o 
  12   7   4        0.30        3.39      3.17 o 
 -11   8   4        1.06        6.52      3.11 o 
 -10   8   4        4.78       12.54      4.21 o 
  -9   8   4        1.87        4.83      4.70 o 
  -8   8   4        7.95        8.04      2.67 o 
  -7   8   4        5.05        4.73      3.96 o 
  -6   8   4      120.96      109.47      7.01 o 
  -5   8   4      103.64      110.64      6.75 o 
  -4   8   4       50.33       46.62      5.01 o 
  -3   8   4      311.64      270.03     14.50 o 
  -2   8   4      285.57      264.79      9.10 o 
  -1   8   4      262.75      241.90      7.43 o 
   0   8   4       11.79       10.26      2.46 o 
   1   8   4       59.57       55.00      5.10 o 
   2   8   4        2.17        4.26      1.87 o 
   3   8   4      153.64      154.48      6.02 o 
   4   8   4      415.29      392.57      9.71 o 
   5   8   4       11.10       17.12      2.64 o 
   6   8   4        6.81        6.99      1.87 o 
   7   8   4       11.34       10.80      2.48 o 
   8   8   4       11.69       13.29      2.52 o 
   9   8   4        3.87        4.70      2.50 o 
  10   8   4        3.08        6.54      2.70 o 
  11   8   4        5.51        7.14      3.48 o 
 -10   9   4        8.88        7.14      3.42 o 
  -9   9   4       10.31       20.65      3.95 o 
  -8   9   4       12.14       16.52      3.52 o 
  -7   9   4       14.05       22.81      4.28 o 
  -6   9   4       15.39       21.80      3.81 o 
  -5   9   4      122.11      113.03      7.08 o 
  -4   9   4       25.21       34.43      4.63 o 
  -3   9   4       24.48       21.74      3.87 o 
  -2   9   4        1.44        3.66      2.02 o 
  -1   9   4        3.10        7.35      2.50 o 
   0   9   4       55.62       62.81      5.44 o 
   1   9   4      258.68      238.11      9.39 o 
   2   9   4        3.06        3.69      2.07 o 
   3   9   4      185.28      166.08      7.98 o 
   4   9   4       74.79       72.74      6.27 o 
   5   9   4        5.77        7.39      2.16 o 
   6   9   4        9.34       11.08      2.72 o 
   7   9   4       11.03       21.00      4.68 o 
   8   9   4       11.23       11.20      3.75 o 
   9   9   4        0.01        3.95      2.29 o 
  10   9   4        1.37        6.12      3.44 o 
  -9  10   4        3.80        7.39      3.76 o 
  -8  10   4       24.36       23.19      4.01 o 
  -7  10   4       57.53       71.19      7.45 o 
  -6  10   4       12.72       13.87      3.56 o 
  -5  10   4        0.07        1.03      1.97 o 
  -4  10   4       16.67       23.97      4.87 o 
  -3  10   4        8.38        5.34      2.81 o 
  -2  10   4       76.84       74.22      6.87 o 
  -1  10   4        1.69        4.62      2.59 o 
   0  10   4       35.83       37.69      5.03 o 
   1  10   4       25.65       24.88      3.93 o 
   2  10   4       34.92       38.50      4.90 o 
   3  10   4       19.08       29.33      5.67 o 
   4  10   4       16.75       22.46      4.85 o 
   5  10   4       71.95       68.49     12.12 o 
   6  10   4       35.62       40.46      9.55 o 
   7  10   4        2.14        1.82      3.64 o 
   8  10   4       14.73       26.03      5.39 o 
   9  10   4        2.07       -1.93      2.58 o 
  -7  11   4        5.67        8.42      3.90 o 
  -6  11   4        0.01        2.69      3.00 o 
  -5  11   4       62.69       76.21      9.37 o 
  -4  11   4       36.86       39.13      5.44 o 
  -3  11   4        0.85        1.45      2.23 o 
  -2  11   4       12.08       10.98      2.88 o 
  -1  11   4       46.34       44.95      5.74 o 
   0  11   4        8.58        9.95      3.86 o 
   1  11   4       53.71       61.97      8.24 o 
   2  11   4      187.17      149.95     10.66 o 
   3  11   4       10.93       11.06      5.76 o 
   4  11   4        4.18       14.55      6.21 o 
   5  11   4        4.09        6.97      4.85 o 
   6  11   4        3.00        5.76      4.85 o 
   7  11   4        0.22       -1.36      4.70 o 
  -5  12   4       60.31       68.54      7.73 o 
  -4  12   4        0.11       -1.01      3.05 o 
  -3  12   4       17.37       16.44      4.93 o 
  -2  12   4        6.06        7.65      3.92 o 
  -1  12   4       39.44       38.23      6.88 o 
   0  12   4       19.97       26.40      5.73 o 
   1  12   4       12.95       12.88      6.52 o 
   2  12   4        3.00       -4.09      4.09 o 
   3  12   4        4.33       -0.30      4.24 o 
   4  12   4       15.68       20.00      7.58 o 
   5  12   4       31.30       29.09      9.09 o 
  -1  13   4       25.46       34.24     10.61 o 
   0  13   4       17.55       10.46      6.06 o 
   1  13   4        0.01        0.76      4.85 o 
 -13   0   5        6.70       22.73      7.42 o 
 -11   0   5       27.11       35.29      5.95 o 
  -9   0   5      203.72      196.11      9.79 o 
  -7   0   5      423.12      435.36     12.70 o 
  -5   0   5      133.52      131.03      6.36 o 
  -3   0   5      124.85      123.83      4.92 o 
  -1   0   5      865.47      856.72     11.00 o 
   1   0   5       19.24       26.00      1.30 o 
   3   0   5      419.79      455.90     10.18 o 
   5   0   5     1055.78     1119.77     18.96 o 
   7   0   5      232.02      261.70     10.61 o 
   9   0   5       30.65       28.18      5.18 o 
  11   0   5      170.40      172.29     11.09 o 
  13   0   5        6.78       14.06      4.26 o 
 -14   1   5       15.34       28.21      4.70 o 
 -13   1   5       20.13       26.25      5.56 o 
 -12   1   5       73.73       88.28      6.81 o 
 -11   1   5        1.05        2.63      1.58 o 
 -10   1   5      155.21      146.92      6.41 o 
  -9   1   5      109.24      107.83      5.15 o 
  -8   1   5      111.74       93.87      6.12 o 
  -7   1   5       33.29       38.68      3.21 o 
  -6   1   5      361.75      365.15      7.74 o 
  -5   1   5      480.32      487.76      8.03 o 
  -4   1   5      659.90      646.72      8.45 o 
  -3   1   5       67.34       52.89      2.25 o 
  -2   1   5     1967.86     1986.42     21.33 o 
  -1   1   5      237.61      266.41      5.27 o 
   0   1   5        3.82        7.73      0.92 o 
   1   1   5       96.11       68.81      2.00 o 
   2   1   5      544.90      600.01      7.03 o 
   3   1   5      816.01      890.84     14.67 o 
   4   1   5        2.54        2.26      0.70 o 
   5   1   5     1082.54     1027.21     12.88 o 
   6   1   5        3.45        2.29      1.33 o 
   7   1   5      568.51      568.85     11.09 o 
   8   1   5       43.39       45.97      4.21 o 
   9   1   5       12.21       14.15      2.68 o 
  10   1   5       15.34       15.00      2.97 o 
  11   1   5        7.86        6.84      2.27 o 
  12   1   5       29.28       18.92      3.29 o 
  13   1   5       21.76       27.74      4.02 o 
  14   1   5       17.29       16.29      4.13 o 
 -14   2   5        0.05        2.22      2.72 o 
 -13   2   5        0.26        1.64      2.72 o 
 -12   2   5       27.52       24.06      4.10 o 
 -11   2   5      192.61      183.56      8.94 o 
 -10   2   5        6.10        8.44      2.70 o 
  -9   2   5      662.28      625.00     12.22 o 
  -8   2   5        0.34        2.04      1.11 o 
  -7   2   5       83.63       83.37      3.94 o 
  -6   2   5       22.20       25.34      2.45 o 
  -5   2   5      337.17      311.77      6.32 o 
  -4   2   5     3120.14     3494.69     33.42 o 
  -3   2   5      469.42      483.60      7.39 o 
  -2   2   5     1215.88     1250.85     13.59 o 
  -1   2   5       78.31       77.65      2.50 o 
   0   2   5     1327.06     1397.45     16.09 o 
   1   2   5      215.19      237.28      4.49 o 
   2   2   5      396.64      363.79     11.29 o 
   3   2   5      386.56      407.85      6.37 o 
   4   2   5     1049.98     1081.86     10.89 o 
   5   2   5      320.93      294.39      6.16 o 
   6   2   5       46.88       39.80      2.99 o 
   7   2   5       13.86       19.66      2.70 o 
   8   2   5       36.37       44.02      4.16 o 
   9   2   5       30.67       32.26      3.89 o 
  10   2   5       18.61       24.18      3.61 o 
  11   2   5        0.06        2.20      1.54 o 
  12   2   5       12.55       14.11      3.64 o 
  13   2   5       12.57       16.42      4.01 o 
  14   2   5        0.14        7.47      4.15 o 
 -13   3   5       23.99       20.02      7.58 o 
 -12   3   5       60.79       61.40      8.46 o 
 -11   3   5       73.58       72.42      8.77 o 
 -10   3   5       12.05       11.32      3.64 o 
  -9   3   5        0.08        4.86      2.25 o 
  -8   3   5        1.87        1.25      1.57 o 
  -7   3   5        9.25       10.70      2.36 o 
  -6   3   5      549.31      545.56      8.96 o 
  -5   3   5      262.71      261.96      5.13 o 
  -4   3   5      244.64      267.43      4.72 o 
  -3   3   5     1463.00     1516.16     18.19 o 
  -2   3   5      553.52      608.65      7.15 o 
  -1   3   5      349.90      411.88      8.91 o 
   0   3   5        7.60       10.55      0.83 o 
   1   3   5       17.38       24.16      1.23 o 
   2   3   5      472.59      533.35      6.25 o 
   3   3   5     1000.34     1060.22     10.36 o 
   4   3   5        0.51        1.28      0.67 o 
   5   3   5      348.21      342.43      6.81 o 
   6   3   5       49.08       55.39      3.15 o 
   7   3   5      192.92      185.76      6.35 o 
   8   3   5       10.16       11.32      2.28 o 
   9   3   5       35.04       34.15      3.92 o 
  10   3   5        0.92        1.78      2.03 o 
  11   3   5        8.80       11.79      3.19 o 
  12   3   5        1.52        4.04      2.52 o 
  13   3   5        9.75        9.68      3.43 o 
 -13   4   5        1.12        2.74      3.04 o 
 -12   4   5        0.66        5.32      2.84 o 
 -11   4   5       11.04       16.59      4.18 o 
 -10   4   5        0.08        2.68      2.35 o 
  -9   4   5        0.73        0.85      2.02 o 
  -8   4   5      119.53      102.56      7.85 o 
  -7   4   5       86.11       85.19      5.07 o 
  -6   4   5      356.33      324.25     18.48 o 
  -5   4   5      313.14      338.71      7.15 o 
  -4   4   5      862.37      902.09     12.54 o 
  -3   4   5      111.10      112.92      3.02 o 
  -2   4   5     1006.32     1023.64     20.65 o 
  -1   4   5      434.26      499.34      9.57 o 
   0   4   5       92.37      109.24      3.04 o 
   1   4   5      170.82      170.14      3.20 o 
   2   4   5       33.96       31.10      1.73 o 
   3   4   5        2.30        5.67      0.95 o 
   4   4   5      562.32      591.80      7.75 o 
   5   4   5      464.44      467.79      8.46 o 
   6   4   5      203.66      197.29      6.56 o 
   7   4   5      346.33      334.03      7.81 o 
   8   4   5        3.93        6.29      1.93 o 
   9   4   5      267.92      251.52     10.29 o 
  10   4   5       18.04       25.90      4.28 o 
  11   4   5       17.28       19.93      4.09 o 
  12   4   5        6.91       13.85      3.32 o 
  13   4   5       13.83       11.18      3.42 o 
 -13   5   5       44.15       41.04      7.48 o 
 -12   5   5       14.98       15.12      4.76 o 
 -11   5   5        0.73        0.76      2.57 o 
 -10   5   5       16.06       16.80      8.33 o 
  -9   5   5        2.93        4.39      2.62 o 
  -8   5   5        0.62        1.50      1.98 o 
  -7   5   5       50.33       44.06      5.08 o 
  -6   5   5        3.97        5.14      1.66 o 
  -5   5   5      171.49      149.68      8.20 o 
  -4   5   5       96.68      110.25      5.51 o 
  -3   5   5      157.02      156.73      6.20 o 
  -2   5   5        0.02        1.32      0.58 o 
  -1   5   5      134.05      130.80      2.77 o 
   0   5   5      210.56      233.12      4.38 o 
   1   5   5      346.18      400.09      5.61 o 
   2   5   5       62.90       58.28      2.19 o 
   3   5   5       36.34       46.96      2.38 o 
   4   5   5      174.37      181.88      4.53 o 
   5   5   5        9.19        8.17      1.42 o 
   6   5   5       87.54       84.19      5.12 o 
   7   5   5       83.49       76.78      4.79 o 
   8   5   5       72.14       77.08      5.42 o 
   9   5   5        2.30        2.71      1.75 o 
  10   5   5       83.03       87.46      7.25 o 
  11   5   5        1.91        0.14      2.03 o 
  12   5   5        3.96       10.15      3.10 o 
  13   5   5        4.07        9.02      3.24 o 
 -12   6   5        2.25        5.66      3.64 o 
 -11   6   5       38.63       37.90      6.80 o 
 -10   6   5       50.91       58.01      8.26 o 
  -9   6   5        1.52        3.90      2.72 o 
  -8   6   5      116.89      120.67      7.99 o 
  -7   6   5       32.27       33.34      4.42 o 
  -6   6   5      319.90      305.22      8.96 o 
  -5   6   5        0.28        0.68      1.39 o 
  -4   6   5      927.50      885.81     42.96 o 
  -3   6   5      310.71      308.66      9.18 o 
  -2   6   5        0.69        1.39      1.20 o 
  -1   6   5       70.25       67.96      4.03 o 
   0   6   5       86.25       86.37      3.23 o 
   1   6   5      440.79      488.56      6.73 o 
   2   6   5      818.28      843.15     12.34 o 
   3   6   5       16.14       21.26      2.10 o 
   4   6   5      169.79      166.10      5.19 o 
   5   6   5        7.84       10.59      1.82 o 
   6   6   5       34.90       39.51      3.99 o 
   7   6   5        4.44        3.54      1.65 o 
   8   6   5       19.88       24.05      3.45 o 
   9   6   5        0.30        0.02      1.41 o 
  10   6   5        0.00        3.74      2.19 o 
  11   6   5        3.67        4.70      2.26 o 
  12   6   5       34.68       37.07      5.65 o 
 -12   7   5       19.51       20.00     10.00 o 
 -11   7   5       11.05       11.46      7.80 o 
 -10   7   5        2.96        4.24      2.61 o 
  -9   7   5        0.03        4.26      2.33 o 
  -8   7   5        2.43        6.76      2.42 o 
  -7   7   5       17.03       15.24      2.86 o 
  -6   7   5      108.31      101.05      6.49 o 
  -5   7   5      252.62      238.65      9.41 o 
  -4   7   5       67.29       71.81      5.55 o 
  -3   7   5      407.83      389.14     10.90 o 
  -2   7   5      360.44      343.41     10.12 o 
  -1   7   5      475.82      460.06      9.77 o 
   0   7   5        1.45        1.52      1.05 o 
   1   7   5       87.99       88.38      4.14 o 
   2   7   5      299.86      286.70      9.34 o 
   3   7   5      405.17      407.35     16.13 o 
   4   7   5       25.17       27.24      3.02 o 
   5   7   5      369.25      344.71      8.18 o 
   6   7   5        7.85        7.29      2.15 o 
   7   7   5       39.72       40.31      4.37 o 
   8   7   5       25.59       27.31      3.61 o 
   9   7   5       24.31       20.86      3.21 o 
  10   7   5        0.02        2.43      2.32 o 
  11   7   5        2.97        6.33      2.89 o 
 -11   8   5        1.36        3.73      2.94 o 
 -10   8   5        0.54        1.95      2.57 o 
  -9   8   5       23.29       36.00      8.94 o 
  -8   8   5       15.25       15.08      2.79 o 
  -7   8   5        0.66        5.17      2.13 o 
  -6   8   5       20.05       20.49      3.84 o 
  -5   8   5       17.08       26.65      4.16 o 
  -4   8   5       59.19       54.96      5.49 o 
  -3   8   5        4.26        9.03      2.34 o 
  -2   8   5       68.20       71.26      5.11 o 
  -1   8   5       96.38       84.75      4.72 o 
   0   8   5       73.43       92.29      6.71 o 
   1   8   5        1.72        2.88      1.54 o 
   2   8   5       85.72       76.92      5.30 o 
   3   8   5      193.60      177.72      6.50 o 
   4   8   5      126.72      117.63      6.41 o 
   5   8   5        1.94        3.00      1.60 o 
   6   8   5        2.09        4.40      1.61 o 
   7   8   5        6.96       12.51      2.44 o 
   8   8   5       17.93       18.38      3.10 o 
   9   8   5        0.15        2.20      1.66 o 
  10   8   5        3.23        3.84      2.22 o 
  11   8   5        0.02        3.47      3.16 o 
 -10   9   5        1.18        5.32      3.32 o 
  -9   9   5       12.88       15.43      4.33 o 
  -8   9   5        1.98        3.70      2.00 o 
  -7   9   5        1.27        7.00      2.33 o 
  -6   9   5       19.17       20.41      3.96 o 
  -5   9   5       16.39       17.71      3.58 o 
  -4   9   5       31.14       23.39      3.95 o 
  -3   9   5       57.84       63.69      5.97 o 
  -2   9   5      430.27      383.73     13.30 o 
  -1   9   5       46.08       40.37      5.03 o 
   0   9   5       35.01       36.34      4.78 o 
   1   9   5       33.27       38.96      4.81 o 
   2   9   5       18.83       20.42      3.53 o 
   3   9   5       23.80       23.94      3.83 o 
   4   9   5       33.90       36.02      7.27 o 
   5   9   5       50.74       56.06      4.96 o 
   6   9   5        0.27        5.83      2.12 o 
   7   9   5        1.45        1.47      1.76 o 
   8   9   5        1.71        5.32      2.48 o 
   9   9   5        0.12        2.88      4.62 o 
  10   9   5       13.07       18.20      4.60 o 
  -9  10   5        1.87        3.46      3.86 o 
  -8  10   5        1.04        1.24      2.06 o 
  -7  10   5        7.12       11.28      3.17 o 
  -6  10   5        0.24        2.72      2.14 o 
  -5  10   5       54.30       62.88      6.68 o 
  -4  10   5        2.56        4.51      2.88 o 
  -3  10   5       46.98       64.10      6.62 o 
  -2  10   5       75.42       77.27      7.03 o 
  -1  10   5        0.96        1.35      1.96 o 
   0  10   5      203.35      200.91      9.26 o 
   1  10   5      107.71       85.69      6.65 o 
   2  10   5      280.14      273.78     10.76 o 
   3  10   5       38.77       33.10      7.05 o 
   4  10   5        0.01        3.18      2.39 o 
   5  10   5       46.57       60.00     11.82 o 
   6  10   5        7.19        9.70      4.24 o 
   7  10   5        0.00       -0.91      3.33 o 
   8  10   5        0.78        2.44      2.80 o 
  -7  11   5        7.85       10.30      3.58 o 
  -6  11   5        0.22        0.18      3.04 o 
  -5  11   5       13.25       16.56      5.53 o 
  -4  11   5        8.68       13.24      3.35 o 
  -3  11   5       44.60       53.48      6.46 o 
  -2  11   5        0.72        2.54      2.01 o 
  -1  11   5        3.78        3.16      2.23 o 
   0  11   5        5.67        5.49      2.67 o 
   1  11   5        0.14        3.13      2.62 o 
   2  11   5        3.33        1.36      4.09 o 
   3  11   5        8.04        5.61      4.39 o 
   4  11   5        0.76        2.12      3.94 o 
   5  11   5        0.82        2.27      4.39 o 
   6  11   5       31.23       23.49      8.03 o 
   7  11   5        0.97        2.12      4.09 o 
  -5  12   5       17.81       18.68      5.08 o 
  -4  12   5        5.42        7.23      3.30 o 
  -3  12   5       23.46       28.43      4.74 o 
  -2  12   5        1.95        4.07      3.13 o 
  -1  12   5       11.77       15.76      7.12 o 
   0  12   5      122.87      114.55     17.12 o 
   1  12   5        0.02        5.15      5.15 o 
   2  12   5       43.38       57.12     12.58 o 
   3  12   5       11.75       14.24      5.91 o 
   4  12   5       14.82        8.94      5.61 o 
   5  12   5       11.63        2.27      5.15 o 
 -14   0   6        3.51        1.97      4.39 o 
 -12   0   6       54.82       51.42      8.03 o 
 -10   0   6      239.00      229.85     13.79 o 
  -8   0   6       62.46       66.28      5.71 o 
  -6   0   6      321.43      371.01     17.65 o 
  -4   0   6      747.83      788.10     13.74 o 
  -2   0   6     2335.50     2479.02     36.97 o 
   0   0   6     2623.81     2710.49     24.77 o 
   2   0   6       97.23       81.64      7.17 o 
   4   0   6     1823.60     2097.57     59.02 o 
   6   0   6       49.96       62.21      5.07 o 
   8   0   6       98.30       91.02      7.12 o 
  10   0   6        6.57       11.22      3.78 o 
  12   0   6       25.08       26.97      5.68 o 
  14   0   6        0.78       -1.36      4.55 o 
 -14   1   6       10.02       13.49      6.82 o 
 -13   1   6       37.54       34.28      5.10 o 
 -12   1   6       25.34       31.76      4.76 o 
 -11   1   6       88.55       94.44      6.65 o 
 -10   1   6      154.71      153.03      6.74 o 
  -9   1   6       36.51       42.06      3.96 o 
  -8   1   6      106.84       99.93      4.73 o 
  -7   1   6        0.04        1.95      0.94 o 
  -6   1   6       54.12       55.85      3.13 o 
  -5   1   6       25.35       22.23      2.20 o 
  -4   1   6      221.62      246.78      5.40 o 
  -3   1   6       73.10       80.11      2.84 o 
  -2   1   6       51.76       53.60      2.18 o 
  -1   1   6       54.54       68.16      2.36 o 
   0   1   6      821.21      919.72      8.77 o 
   1   1   6      160.29      171.57      3.41 o 
   2   1   6      667.00      673.27     10.35 o 
   3   1   6     1271.49     1250.53     17.50 o 
   4   1   6      482.42      449.28      7.02 o 
   5   1   6     2049.55     2128.14     19.10 o 
   6   1   6     1313.58     1262.24     15.78 o 
   7   1   6        4.85        5.50      1.68 o 
   8   1   6        0.88        0.99      1.27 o 
   9   1   6       20.58       23.26      3.40 o 
  10   1   6       86.15       80.04      5.76 o 
  11   1   6        9.49       14.05      2.86 o 
  12   1   6       29.88       32.79      4.29 o 
  13   1   6        8.11       14.51      3.02 o 
 -14   2   6        3.94        3.32      4.77 o 
 -13   2   6        4.96       12.91      3.79 o 
 -12   2   6       37.27       40.08      6.54 o 
 -11   2   6       13.73       21.43      4.68 o 
 -10   2   6       11.08        9.90      2.67 o 
  -9   2   6       52.91       55.31      5.33 o 
  -8   2   6       39.79       44.18      3.77 o 
  -7   2   6       21.97       21.28      2.49 o 
  -6   2   6       74.56       66.58      3.36 o 
  -5   2   6       20.78       28.29      2.40 o 
  -4   2   6      150.33      151.16      4.14 o 
  -3   2   6       13.62       19.58      1.68 o 
  -2   2   6      109.91      120.08      2.91 o 
  -1   2   6        2.01        4.39      0.70 o 
   0   2   6       11.02        8.98      1.03 o 
   1   2   6       66.52       76.33      2.38 o 
   2   2   6       90.08       76.36      2.59 o 
   3   2   6        8.32       13.06      2.07 o 
   4   2   6     1796.16     1848.34     23.51 o 
   5   2   6       89.54       84.55      3.44 o 
   6   2   6      156.86      147.22      4.84 o 
   7   2   6       85.75       75.45      4.28 o 
   8   2   6      189.30      179.76      6.89 o 
   9   2   6        7.38       12.25      2.69 o 
  10   2   6        4.26        6.79      2.30 o 
  11   2   6       23.83       31.05      4.16 o 
  12   2   6       43.45       54.15      6.62 o 
  13   2   6       11.73       15.05      3.64 o 
 -13   3   6        0.99        6.75      3.16 o 
 -12   3   6        8.78       14.94      4.22 o 
 -11   3   6        2.47        2.60      2.24 o 
 -10   3   6      165.77      147.42      9.91 o 
  -9   3   6        0.36        0.99      1.89 o 
  -8   3   6        2.89        3.08      1.65 o 
  -7   3   6      354.65      342.65      9.61 o 
  -6   3   6        0.50        0.56      0.77 o 
  -5   3   6      354.88      357.08     10.55 o 
  -4   3   6        0.58        1.17      0.54 o 
  -3   3   6     1067.27     1192.50     19.67 o 
  -2   3   6       54.47       46.11      2.13 o 
  -1   3   6      139.06      156.50      5.76 o 
   0   3   6      338.64      330.25      4.24 o 
   1   3   6      503.98      501.19      7.86 o 
   2   3   6       40.81       52.17      2.24 o 
   3   3   6        1.42        1.43      0.81 o 
   4   3   6        1.50        1.21      0.68 o 
   5   3   6      370.21      389.81      7.74 o 
   6   3   6      685.01      662.26     10.35 o 
   7   3   6       15.60       19.02      2.40 o 
   8   3   6       46.40       44.61      4.29 o 
   9   3   6        6.95        8.68      2.22 o 
  10   3   6        1.63        2.44      1.68 o 
  11   3   6       19.98       20.41      3.95 o 
  12   3   6       37.20       39.39      5.79 o 
  13   3   6        3.85        7.02      3.09 o 
 -13   4   6        0.02        4.41      3.31 o 
 -12   4   6       38.56       39.31      6.75 o 
 -11   4   6        1.15        4.14      3.41 o 
 -10   4   6       14.33       19.02      4.82 o 
  -9   4   6        2.69        1.80      2.46 o 
  -8   4   6      189.18      163.83      9.91 o 
  -7   4   6      174.26      151.29      9.16 o 
  -6   4   6      278.25      237.10      8.35 o 
  -5   4   6        0.89        2.71      1.40 o 
  -4   4   6      150.63      145.53      4.63 o 
  -3   4   6      236.98      262.05      5.89 o 
  -2   4   6      107.33      135.05      3.61 o 
  -1   4   6     1878.11     2149.90     30.25 o 
   0   4   6       63.11       54.76      1.76 o 
   1   4   6     1319.43     1478.16     12.90 o 
   2   4   6      164.71      168.42      3.44 o 
   3   4   6        7.48        8.42      1.24 o 
   4   4   6        5.21        7.49      1.35 o 
   5   4   6      276.39      277.51      6.49 o 
   6   4   6       29.20       28.60      2.74 o 
   7   4   6      104.83       98.99      4.45 o 
   8   4   6        4.72        7.08      1.70 o 
   9   4   6      147.94      142.52      8.91 o 
  10   4   6        2.39        2.32      2.24 o 
  11   4   6       90.30       98.43      8.46 o 
  12   4   6       49.35       61.44      7.24 o 
  13   4   6        3.64        8.89      3.25 o 
 -13   5   6        0.05        1.45      3.17 o 
 -12   5   6        0.34        0.61      2.50 o 
 -11   5   6        1.49        6.54      2.76 o 
 -10   5   6        3.51        7.67      2.99 o 
  -9   5   6       17.29       10.45      6.97 o 
  -8   5   6       25.23       25.08      4.97 o 
  -7   5   6        3.19        5.22      1.89 o 
  -6   5   6      178.15      168.82      7.44 o 
  -5   5   6       52.95       50.75      4.10 o 
  -4   5   6      428.15      455.82     10.34 o 
  -3   5   6       13.83       11.13      1.93 o 
  -2   5   6       39.46       42.51      3.18 o 
  -1   5   6        3.93        6.58      1.14 o 
   0   5   6       28.51       25.71      1.91 o 
   1   5   6       62.29       61.01      2.13 o 
   2   5   6      128.41      135.83      3.31 o 
   3   5   6      790.70      817.68      9.43 o 
   4   5   6        2.28        2.38      0.82 o 
   5   5   6        0.63        2.80      1.13 o 
   6   5   6       58.85       65.83      3.57 o 
   7   5   6        3.65        5.82      1.77 o 
   8   5   6        1.86        5.45      1.85 o 
   9   5   6       16.75       27.70      3.74 o 
  10   5   6        9.62       14.19      3.17 o 
  11   5   6        5.63        6.23      2.54 o 
  12   5   6        1.29        7.75      2.87 o 
 -12   6   6        2.65        3.14      3.10 o 
 -11   6   6        0.24        7.59      3.30 o 
 -10   6   6       30.54       26.37      5.78 o 
  -9   6   6       18.97       16.19      4.17 o 
  -8   6   6       22.59       22.36      3.64 o 
  -7   6   6        4.70        8.30      2.29 o 
  -6   6   6       13.61       17.60      2.82 o 
  -5   6   6       17.73       23.26      3.10 o 
  -4   6   6       17.38       13.53      2.33 o 
  -3   6   6        2.05        4.17      1.55 o 
  -2   6   6      202.05      173.53      6.75 o 
  -1   6   6      147.01      167.02      6.32 o 
   0   6   6       39.96       44.97      2.60 o 
   1   6   6      377.03      374.45      6.50 o 
   2   6   6        0.23        1.21      0.64 o 
   3   6   6      685.90      652.89     12.91 o 
   4   6   6        0.57        2.76      0.88 o 
   5   6   6      560.69      541.60      9.90 o 
   6   6   6       23.28       26.44      3.32 o 
   7   6   6      460.43      410.94     10.90 o 
   8   6   6       15.55       18.92      3.20 o 
   9   6   6      102.22       90.80      6.02 o 
  10   6   6        0.93        2.00      1.78 o 
  11   6   6        0.34        2.56      1.97 o 
  12   6   6        6.45        7.18      3.23 o 
 -11   7   6        7.48       15.30      4.71 o 
 -10   7   6        0.28        2.55      2.62 o 
  -9   7   6       85.07       99.99     10.61 o 
  -8   7   6        9.69        9.30      2.56 o 
  -7   7   6       36.49       31.84      3.92 o 
  -6   7   6       90.81       73.41      5.55 o 
  -5   7   6       60.92       56.56      4.81 o 
  -4   7   6      814.48      794.55     16.46 o 
  -3   7   6        4.98        5.57      2.06 o 
  -2   7   6      370.38      381.38     10.58 o 
  -1   7   6      482.91      439.07      9.71 o 
   0   7   6       67.64       67.82      3.93 o 
   1   7   6      322.17      317.80      7.97 o 
   2   7   6        5.34       10.23      1.50 o 
   3   7   6       60.97       55.30      3.59 o 
   4   7   6        1.93        2.86      1.38 o 
   5   7   6       26.62       33.82      3.26 o 
   6   7   6       25.11       26.63      3.39 o 
   7   7   6       15.80       12.49      2.56 o 
   8   7   6        8.10        6.96      2.08 o 
   9   7   6        3.46        4.11      1.84 o 
  10   7   6        0.39        0.97      1.50 o 
  11   7   6        0.43        1.82      2.53 o 
 -11   8   6        7.42        8.26      4.92 o 
 -10   8   6        0.33        4.09      2.68 o 
  -9   8   6       17.95       28.35      8.56 o 
  -8   8   6       19.07       18.69      3.49 o 
  -7   8   6       27.30       37.56      4.44 o 
  -6   8   6        3.29        7.00      1.94 o 
  -5   8   6       33.25       38.04      4.97 o 
  -4   8   6      133.73      116.98      6.77 o 
  -3   8   6      695.15      637.40     14.95 o 
  -2   8   6      369.21      343.53     15.50 o 
  -1   8   6      661.24      616.64     12.26 o 
   0   8   6      602.10      591.86     11.75 o 
   1   8   6       76.06       80.09      5.69 o 
   2   8   6      181.07      192.32      8.06 o 
   3   8   6      215.62      203.37      8.82 o 
   4   8   6        1.86       -0.36      1.27 o 
   5   8   6       18.01       17.47      2.79 o 
   6   8   6       10.59       16.39      3.24 o 
   7   8   6        7.87       10.16      2.57 o 
   8   8   6        0.29        1.97      1.63 o 
   9   8   6       24.07       22.40      3.53 o 
  10   8   6        0.62        0.85      1.80 o 
 -10   9   6        0.87        1.30      3.49 o 
  -9   9   6        0.98        2.63      2.94 o 
  -8   9   6        8.46       13.96      2.72 o 
  -7   9   6       36.40       38.45      4.78 o 
  -6   9   6      123.25      118.60      6.43 o 
  -5   9   6       13.04       21.24      3.78 o 
  -4   9   6      158.01      152.77      8.01 o 
  -3   9   6       84.99       86.71      5.95 o 
  -2   9   6       78.51       79.08      5.09 o 
  -1   9   6        0.90        0.33      1.78 o 
   0   9   6       23.77       28.05      4.14 o 
   1   9   6        0.00        0.66      1.78 o 
   2   9   6        5.59        7.12      2.58 o 
   3   9   6       56.70       57.60      5.98 o 
   4   9   6        8.82        9.12      2.66 o 
   5   9   6       25.28       26.63      4.23 o 
   6   9   6       12.85       23.51      4.05 o 
   7   9   6        1.50        1.44      2.03 o 
   8   9   6       16.70       15.04      2.97 o 
   9   9   6        3.53       14.44      3.67 o 
  -8  10   6       10.99       22.84      3.66 o 
  -7  10   6       29.60       33.27      4.34 o 
  -6  10   6        0.26        2.25      1.80 o 
  -5  10   6       10.66       15.58      3.29 o 
  -4  10   6       11.68       15.89      4.51 o 
  -3  10   6       20.95       24.38      4.31 o 
  -2  10   6       23.24       23.18      4.22 o 
  -1  10   6        7.69        6.37      2.73 o 
   0  10   6        0.11       -0.52      1.85 o 
   1  10   6       16.09       18.56      4.07 o 
   2  10   6        0.62        2.95      2.51 o 
   3  10   6       25.64       23.55      4.98 o 
   4  10   6       38.19       38.75      5.33 o 
   5  10   6        2.61        6.28      2.62 o 
   6  10   6        2.99        8.79      4.70 o 
   7  10   6        1.00        1.82      4.39 o 
   8  10   6        0.52       11.46      3.41 o 
  -7  11   6        4.67        9.88      2.75 o 
  -6  11   6        6.30       12.39      3.56 o 
  -5  11   6       68.51       77.70      9.63 o 
  -4  11   6        4.60       11.41      3.26 o 
  -3  11   6       28.30       28.93      4.68 o 
  -2  11   6        3.61        7.93      2.76 o 
  -1  11   6        2.90        3.05      2.63 o 
   0  11   6        7.84        9.95      3.37 o 
   1  11   6       28.24       38.86      6.64 o 
   2  11   6       24.15       27.74     10.00 o 
   3  11   6       45.69       50.75      7.71 o 
   4  11   6        0.25        2.57      2.95 o 
   5  11   6       10.07        4.39      5.00 o 
   6  11   6       10.60        4.55      5.15 o 
   7  11   6        0.81        2.73      4.85 o 
  -5  12   6        0.04        6.33      2.62 o 
  -4  12   6        0.22        5.59      3.62 o 
  -3  12   6        0.05        4.95      3.24 o 
  -2  12   6       15.16       17.19      4.94 o 
  -1  12   6        0.16        3.17      2.97 o 
   0  12   6       14.67        8.64      6.52 o 
   1  12   6        2.74       10.15      5.45 o 
   2  12   6       13.69       12.12      6.52 o 
   3  12   6        2.64        5.98      3.57 o 
   4  12   6       10.25       12.73      4.39 o 
 -13   0   7        8.19        8.94      5.00 o 
 -11   0   7        7.42        9.64      3.48 o 
  -9   0   7        9.59       20.60      4.22 o 
  -7   0   7      226.65      207.31      9.47 o 
  -5   0   7      237.98      244.00      8.51 o 
  -3   0   7     2090.90     2280.94     22.82 o 
  -1   0   7      249.21      251.19     11.67 o 
   1   0   7      796.48      840.44     16.77 o 
   3   0   7       69.02       49.92      3.86 o 
   5   0   7       50.87       39.49      4.66 o 
   7   0   7        0.01        1.03      1.74 o 
   9   0   7       19.47       18.14      4.27 o 
  11   0   7       54.48       54.17      7.87 o 
  13   0   7        9.14        8.59      3.62 o 
 -14   1   7        1.85        7.12      5.91 o 
 -13   1   7       13.35       20.61      5.04 o 
 -12   1   7       36.55       41.63      6.63 o 
 -11   1   7       42.01       53.30      5.88 o 
 -10   1   7        0.01        2.63      1.62 o 
  -9   1   7      441.04      416.20     10.21 o 
  -8   1   7       30.27       34.42      3.48 o 
  -7   1   7       42.77       47.41      3.65 o 
  -6   1   7      130.44      129.35      4.69 o 
  -5   1   7      565.15      568.05      9.12 o 
  -4   1   7      174.76      189.11      4.91 o 
  -3   1   7        2.61        1.16      0.60 o 
  -2   1   7     2395.52     2576.33     35.19 o 
  -1   1   7      150.27      127.31      3.48 o 
   0   1   7       21.78       13.50      1.45 o 
   1   1   7      292.98      240.70      4.84 o 
   2   1   7      850.91      875.78     12.49 o 
   3   1   7      112.66      110.65      4.31 o 
   4   1   7      474.81      478.14      9.78 o 
   5   1   7       12.96       12.83      1.95 o 
   6   1   7      274.50      270.23      7.54 o 
   7   1   7       50.93       47.34      4.13 o 
   8   1   7       97.96       96.30      5.24 o 
   9   1   7       12.28        9.22      2.35 o 
  10   1   7       41.11       40.11      4.64 o 
  11   1   7       12.78       16.30      3.17 o 
  12   1   7        0.01        3.34      2.19 o 
  13   1   7       11.54       12.79      3.15 o 
 -13   2   7       11.27        8.36      3.70 o 
 -12   2   7       33.80       39.98      6.51 o 
 -11   2   7       60.82       70.90      8.54 o 
 -10   2   7       26.06       36.15      5.87 o 
  -9   2   7      108.41       96.57      5.93 o 
  -8   2   7      116.25      113.02      5.14 o 
  -7   2   7       41.51       38.22      3.32 o 
  -6   2   7       18.98       19.17      2.31 o 
  -5   2   7       76.15       78.10      3.36 o 
  -4   2   7       74.95       98.56      4.86 o 
  -3   2   7      522.72      633.17      7.95 o 
  -2   2   7      137.96      134.19      4.94 o 
  -1   2   7     3295.99     3714.43     53.10 o 
   0   2   7     2906.14     3258.10     34.32 o 
   1   2   7       78.61       83.73      2.68 o 
   2   2   7      192.08      226.09      4.63 o 
   3   2   7      493.90      534.59     10.68 o 
   4   2   7      318.09      318.47      7.46 o 
   5   2   7     1827.11     1932.93     18.90 o 
   6   2   7       95.53       97.52      4.00 o 
   7   2   7      590.77      561.02     11.62 o 
   8   2   7       95.32       88.60      4.99 o 
   9   2   7       26.01       29.62      3.79 o 
  10   2   7        3.63        4.19      1.86 o 
  11   2   7        2.47        2.93      1.77 o 
  12   2   7        1.72        3.17      1.91 o 
  13   2   7        5.30        4.38      2.91 o 
 -13   3   7        7.22        6.39      4.55 o 
 -12   3   7        0.69        3.14      2.95 o 
 -11   3   7        8.06        6.96      4.55 o 
 -10   3   7       78.63       77.04      8.72 o 
  -9   3   7       52.53       53.77      7.23 o 
  -8   3   7      135.99      141.35      9.11 o 
  -7   3   7        0.20        1.06      1.93 o 
  -6   3   7      311.97      311.02     13.26 o 
  -5   3   7        5.52        6.89      1.22 o 
  -4   3   7       80.18       69.85      2.77 o 
  -3   3   7        3.98        8.43      1.05 o 
  -2   3   7     2797.75     3018.58     22.74 o 
  -1   3   7     1792.84     2034.55     32.88 o 
   0   3   7      297.63      317.09      4.38 o 
   1   3   7      296.51      313.83      5.54 o 
   2   3   7       44.21       47.62      1.80 o 
   3   3   7      283.53      307.78      6.01 o 
   4   3   7        3.89       10.31      1.47 o 
   5   3   7       28.74       36.50      2.86 o 
   6   3   7      199.54      171.78      5.42 o 
   7   3   7      252.96      232.07      6.70 o 
   8   3   7        8.76       11.86      2.52 o 
   9   3   7        3.99        4.79      1.98 o 
  10   3   7        8.30        7.87      2.39 o 
  11   3   7        6.13       10.95      3.02 o 
  12   3   7       11.19       12.28      3.32 o 
  13   3   7        0.00        5.98      2.96 o 
 -13   4   7        0.13        3.63      3.42 o 
 -12   4   7       22.59       20.67      4.97 o 
 -11   4   7       16.04       21.20      5.02 o 
 -10   4   7       78.19       85.23      9.36 o 
  -9   4   7       40.65       39.54      6.37 o 
  -8   4   7        1.41       -0.01      1.92 o 
  -7   4   7        0.22        1.02      1.96 o 
  -6   4   7       41.74       47.04      6.74 o 
  -5   4   7       20.75       27.74      4.60 o 
  -4   4   7        0.46        1.61      1.19 o 
  -3   4   7        2.39        1.71      1.16 o 
  -2   4   7      119.18      123.25      3.68 o 
  -1   4   7       14.61       17.55      1.74 o 
   0   4   7       98.16      127.98      2.72 o 
   1   4   7      214.29      225.38      4.00 o 
   2   4   7        1.39        2.33      0.67 o 
   3   4   7      930.47      975.09     13.29 o 
   4   4   7      247.87      246.92      5.92 o 
   5   4   7      105.26      109.48      4.20 o 
   6   4   7        2.09        1.74      1.03 o 
   7   4   7       34.31       32.28      3.16 o 
   8   4   7       51.45       49.88      4.06 o 
   9   4   7       48.51       41.88      5.40 o 
  10   4   7       18.25       16.14      3.38 o 
  11   4   7       14.99       23.53      4.40 o 
  12   4   7       14.79       17.28      3.91 o 
  13   4   7       15.29       17.34      4.32 o 
 -12   5   7        0.35       -2.37      2.62 o 
 -11   5   7       12.11       11.49      3.60 o 
 -10   5   7        9.62        8.11      3.38 o 
  -9   5   7       92.81       84.40      9.27 o 
  -8   5   7      101.01      100.40      8.09 o 
  -7   5   7        9.03       12.05      3.48 o 
  -6   5   7      176.88      162.42      7.48 o 
  -5   5   7       49.48       42.63      4.60 o 
  -4   5   7      236.02      241.65     11.83 o 
  -3   5   7      486.88      470.03      9.61 o 
  -2   5   7      413.35      405.89      8.60 o 
  -1   5   7       56.03       67.50      2.82 o 
   0   5   7      306.81      309.37      6.03 o 
   1   5   7      144.64      174.14      4.22 o 
   2   5   7       11.52       11.86      1.25 o 
   3   5   7       26.74       36.46      2.38 o 
   4   5   7       26.92       36.48      2.87 o 
   5   5   7      127.81      115.45      4.46 o 
   6   5   7        5.25        5.35      1.43 o 
   7   5   7       59.86       60.26      4.96 o 
   8   5   7       17.63       22.33      3.27 o 
   9   5   7       28.47       29.54      3.90 o 
  10   5   7        4.73       15.56      3.52 o 
  11   5   7       69.87       64.68      7.22 o 
  12   5   7        1.68        4.99      2.67 o 
 -12   6   7        3.28        3.30      3.33 o 
 -11   6   7       26.68       38.29      7.05 o 
 -10   6   7       14.77       19.81      4.59 o 
  -9   6   7        9.44       16.84      4.48 o 
  -8   6   7        0.68        1.83      1.70 o 
  -7   6   7        1.75        5.38      2.00 o 
  -6   6   7       74.13       60.52      5.77 o 
  -5   6   7        5.12        7.69      2.08 o 
  -4   6   7      331.47      311.68      8.66 o 
  -3   6   7      290.40      247.62      7.47 o 
  -2   6   7       52.05       73.01      3.99 o 
  -1   6   7      259.45      238.43     11.48 o 
   0   6   7       21.56       26.28      2.18 o 
   1   6   7       79.79       92.54      3.32 o 
   2   6   7       61.37       52.53      2.71 o 
   3   6   7       51.90       49.14      3.22 o 
   4   6   7       77.26       74.70      3.23 o 
   5   6   7        1.04        2.51      1.34 o 
   6   6   7       30.26       31.71      3.65 o 
   7   6   7       50.41       53.70      4.87 o 
   8   6   7       83.33       81.14      5.74 o 
   9   6   7       10.45       12.47      2.56 o 
  10   6   7       42.85       37.76      5.26 o 
  11   6   7       12.98       21.79      4.16 o 
  12   6   7        1.04        3.98      2.56 o 
 -11   7   7        0.01       -0.52      3.64 o 
 -10   7   7        0.88        4.54      2.88 o 
  -9   7   7        0.52        3.87      3.03 o 
  -8   7   7        3.49        2.71      1.83 o 
  -7   7   7        1.62        2.88      1.70 o 
  -6   7   7       20.14       16.70      2.90 o 
  -5   7   7      410.51      378.05     10.41 o 
  -4   7   7       15.10       20.03      3.39 o 
  -3   7   7      234.73      217.12      7.45 o 
  -2   7   7       40.56       43.12      3.89 o 
  -1   7   7       14.48       18.95      2.43 o 
   0   7   7      210.71      199.00      8.57 o 
   1   7   7       22.56       27.90      2.71 o 
   2   7   7      125.24      130.96      4.75 o 
   3   7   7        1.48        1.39      1.19 o 
   4   7   7        0.12        1.27      1.28 o 
   5   7   7       51.47       48.95      4.39 o 
   6   7   7       22.43       17.75      2.84 o 
   7   7   7        3.66        7.48      2.11 o 
   8   7   7        6.23        6.30      2.95 o 
   9   7   7       20.83       15.52      2.97 o 
  10   7   7        7.26        9.38      2.84 o 
  11   7   7       32.61       33.73      5.16 o 
 -10   8   7        3.15        3.25      2.80 o 
  -9   8   7       15.87       22.48      5.19 o 
  -8   8   7        5.77        8.65      2.73 o 
  -7   8   7       79.06       83.04      6.09 o 
  -6   8   7       13.75       12.61      2.58 o 
  -5   8   7        2.19        2.88      1.74 o 
  -4   8   7       47.14       55.05      4.88 o 
  -3   8   7       68.63       77.35      5.31 o 
  -2   8   7        5.47        5.34      1.91 o 
  -1   8   7       46.45       51.97      4.05 o 
   0   8   7      342.57      332.26     11.13 o 
   1   8   7      283.76      266.11     10.12 o 
   2   8   7       12.29       12.13      2.93 o 
   3   8   7      287.81      264.31     10.16 o 
   4   8   7       22.59       22.95      3.20 o 
   5   8   7       64.27       60.04      5.09 o 
   6   8   7        0.08        2.56      1.78 o 
   7   8   7      113.54      102.88      6.87 o 
   8   8   7        0.85        2.12      1.86 o 
   9   8   7        0.01        3.33      1.98 o 
  10   8   7        4.40        4.64      2.43 o 
  -9   9   7        7.37       10.21      7.58 o 
  -8   9   7        2.90        7.68      2.45 o 
  -7   9   7        0.27        3.38      2.21 o 
  -6   9   7        0.16        2.82      1.92 o 
  -5   9   7       22.64       28.27      3.80 o 
  -4   9   7       60.61       56.45      5.27 o 
  -3   9   7        3.17        6.92      2.14 o 
  -2   9   7      366.06      349.31      9.19 o 
  -1   9   7        0.18        3.59      1.71 o 
   0   9   7      184.65      177.45      8.82 o 
   1   9   7        3.31        6.61      2.34 o 
   2   9   7       34.28       34.43      4.84 o 
   3   9   7       93.70       93.43      6.42 o 
   4   9   7        7.13        9.33      2.79 o 
   5   9   7        8.08        9.97      2.74 o 
   6   9   7       82.08       79.25      8.81 o 
   7   9   7        2.48        2.63      2.31 o 
   8   9   7        5.35       12.84      3.05 o 
   9   9   7        0.95        8.17      2.78 o 
  -8  10   7       24.10       30.42      5.03 o 
  -7  10   7       60.77       66.67      6.44 o 
  -6  10   7        0.07        1.70      2.68 o 
  -5  10   7      140.73      112.95      6.45 o 
  -4  10   7        1.92        6.89      2.24 o 
  -3  10   7       34.15       35.87      4.61 o 
  -2  10   7      150.31      163.93      8.95 o 
  -1  10   7       17.14       18.28      4.38 o 
   0  10   7      274.94      267.23     11.29 o 
   1  10   7        7.44        5.41      2.39 o 
   2  10   7       39.78       48.75      5.85 o 
   3  10   7        0.96        1.69      2.03 o 
   4  10   7       51.60       56.65      6.34 o 
   5  10   7       18.25       15.41      3.96 o 
   6  10   7       34.56       40.31     10.30 o 
   7  10   7       19.36       19.09      6.36 o 
   8  10   7        4.77        7.42      6.06 o 
  -7  11   7        5.36        9.70      5.45 o 
  -6  11   7        1.86        3.89      2.75 o 
  -5  11   7        6.64       12.09      3.30 o 
  -4  11   7        0.19        2.39      2.33 o 
  -3  11   7       12.93       16.18      3.77 o 
  -2  11   7        4.10        4.46      2.18 o 
  -1  11   7        0.28        1.40      2.09 o 
   0  11   7        3.63        5.04      2.53 o 
   1  11   7       31.67       32.55      4.92 o 
   2  11   7        0.02        0.54      2.55 o 
   3  11   7        0.25        5.30      2.49 o 
   4  11   7        6.45       14.99      3.35 o 
   5  11   7        0.02        0.61      4.39 o 
   6  11   7        4.33        7.73      5.00 o 
  -4  12   7       48.48       57.79      7.12 o 
  -3  12   7       50.89       50.90      6.72 o 
  -2  12   7        1.19        6.11      2.59 o 
  -1  12   7        0.06        1.23      2.51 o 
   0  12   7        0.40       -0.18      2.25 o 
   1  12   7        8.24        7.79      3.78 o 
   2  12   7       18.42       20.55      5.51 o 
   3  12   7       17.92       26.55      6.25 o 
   4  12   7       20.79       26.72      5.73 o 
 -12   0   8       33.68       45.15      9.70 o 
 -10   0   8      478.31      433.34     23.18 o 
  -8   0   8      981.15      940.81     34.85 o 
  -6   0   8      157.27      151.18      7.38 o 
  -4   0   8      503.45      524.34     12.12 o 
  -2   0   8     1137.33     1174.39     16.48 o 
   0   0   8     1640.93     1944.27     43.87 o 
   2   0   8      381.97      414.43     12.36 o 
   4   0   8      214.02      238.33      9.16 o 
   6   0   8       30.94       30.04      4.57 o 
   8   0   8      271.16      266.38     12.32 o 
  10   0   8       44.26       46.60      7.05 o 
  12   0   8       93.45       81.64      9.86 o 
 -13   1   8        7.71        8.31      3.35 o 
 -12   1   8        3.39        1.69      6.06 o 
 -11   1   8       13.30        9.32      3.09 o 
 -10   1   8      170.90      179.12      7.14 o 
  -9   1   8       11.26       13.82      2.49 o 
  -8   1   8      101.42      103.74      4.96 o 
  -7   1   8       24.93       30.88      3.10 o 
  -6   1   8       69.92       79.53      3.81 o 
  -5   1   8       75.09       82.57      3.64 o 
  -4   1   8      462.07      479.15      8.08 o 
  -3   1   8      164.76      184.03      6.08 o 
  -2   1   8     1652.17     1847.17     21.37 o 
  -1   1   8        9.62       15.80      1.64 o 
   0   1   8       90.05      105.67      3.48 o 
   1   1   8        2.91        7.26      1.13 o 
   2   1   8     1743.01     1911.77     30.64 o 
   3   1   8     2046.13     2328.01     46.21 o 
   4   1   8      357.06      353.26      6.59 o 
   5   1   8      460.81      454.60      9.47 o 
   6   1   8      275.90      262.28      9.40 o 
   7   1   8       89.11       91.66      4.92 o 
   8   1   8       51.39       52.53      4.70 o 
   9   1   8      168.30      139.37      6.68 o 
  10   1   8       64.63       65.20      5.79 o 
  11   1   8        0.22        1.01      1.80 o 
  12   1   8       24.33       34.07      4.52 o 
  13   1   8        4.05        6.57      2.66 o 
 -13   2   8        4.79        7.43      3.50 o 
 -12   2   8       17.45       17.94      4.17 o 
 -11   2   8       51.76       66.27      8.41 o 
 -10   2   8       26.93       29.40      5.56 o 
  -9   2   8       93.13       97.19      7.71 o 
  -8   2   8       30.83       34.05      4.00 o 
  -7   2   8        4.92        7.01      1.60 o 
  -6   2   8      165.76      181.11      5.58 o 
  -5   2   8     1046.94     1033.50     16.56 o 
  -4   2   8      210.53      229.60      5.44 o 
  -3   2   8        8.74        9.68      1.30 o 
  -2   2   8      871.65      991.02     19.13 o 
  -1   2   8       45.36       34.29      2.02 o 
   0   2   8      233.58      266.88      7.02 o 
   1   2   8        9.54       16.67      1.56 o 
   2   2   8     2244.52     2506.39     24.67 o 
   3   2   8      103.55      118.36      3.73 o 
   4   2   8       23.33       24.36      2.15 o 
   5   2   8       49.91       53.00      3.05 o 
   6   2   8        2.94        4.25      1.21 o 
   7   2   8      156.29      135.82      5.96 o 
   8   2   8      134.36      119.86      5.93 o 
   9   2   8      152.33      152.79      7.01 o 
  10   2   8       57.06       57.13      5.46 o 
  11   2   8       14.64       19.54      3.33 o 
  12   2   8        0.54        0.62      2.26 o 
  13   2   8        0.10        4.04      2.63 o 
 -13   3   8       14.85       15.55      9.39 o 
 -12   3   8        5.55       10.83      3.60 o 
 -11   3   8        6.28        6.80      3.00 o 
 -10   3   8       14.77       15.38      4.29 o 
  -9   3   8       36.77       35.58      7.80 o 
  -8   3   8        3.08        3.93      2.56 o 
  -7   3   8      449.27      418.19     22.05 o 
  -6   3   8       22.55       26.89      3.31 o 
  -5   3   8       41.74       47.41      3.61 o 
  -4   3   8        0.70        3.25      1.38 o 
  -3   3   8        5.62        6.85      1.51 o 
  -2   3   8       26.06       34.63      2.88 o 
  -1   3   8      738.86      868.37     12.92 o 
   0   3   8     1739.15     1867.07     26.49 o 
   1   3   8     2175.30     2461.55     39.26 o 
   2   3   8       84.29       98.47      3.97 o 
   3   3   8      271.79      273.69      5.85 o 
   4   3   8        0.01        0.67      0.72 o 
   5   3   8      317.76      332.46      7.24 o 
   6   3   8      590.12      587.93     10.20 o 
   7   3   8      384.33      372.02     10.30 o 
   8   3   8       17.73       16.32      2.83 o 
   9   3   8        0.19        3.87      1.82 o 
  10   3   8       19.87       26.19      3.73 o 
  11   3   8       15.25       13.67      3.27 o 
  12   3   8        0.15        3.52      2.65 o 
  13   3   8        3.34        7.13      3.13 o 
 -13   4   8        3.12        6.61      3.70 o 
 -12   4   8        0.05        4.08      2.80 o 
 -11   4   8        0.01        0.61      2.50 o 
 -10   4   8       24.21       23.08      5.05 o 
  -9   4   8       77.33       75.07      8.62 o 
  -8   4   8      170.84      139.71      9.42 o 
  -7   4   8        0.08        1.97      1.92 o 
  -6   4   8        1.81        4.01      2.41 o 
  -5   4   8      119.87       89.96      6.69 o 
  -4   4   8      213.45      228.20     14.55 o 
  -3   4   8       12.79       18.73      2.38 o 
  -2   4   8      523.94      538.36      8.68 o 
  -1   4   8       29.32       21.16      2.03 o 
   0   4   8     1138.76     1150.11     18.78 o 
   1   4   8      102.00      113.35      3.46 o 
   2   4   8       27.13       20.05      1.93 o 
   3   4   8     1652.98     1710.68     15.18 o 
   4   4   8       79.84       86.62      3.61 o 
   5   4   8      205.10      197.17      6.31 o 
   6   4   8       32.38       32.81      3.07 o 
   7   4   8      351.64      327.89      8.24 o 
   8   4   8      309.48      285.34     10.67 o 
   9   4   8        1.61        4.94      2.14 o 
  10   4   8       45.54       52.49      6.24 o 
  11   4   8        9.54       15.00      3.59 o 
  12   4   8       52.36       61.99      7.30 o 
 -12   5   8        0.39        4.13      3.27 o 
 -11   5   8        1.37        4.80      2.73 o 
 -10   5   8        0.82        7.89      3.16 o 
  -9   5   8       16.09       19.55      4.62 o 
  -8   5   8       17.85       26.08      5.34 o 
  -7   5   8       26.98       26.37      5.13 o 
  -6   5   8       69.77       69.23      7.55 o 
  -5   5   8      237.49      223.16     12.58 o 
  -4   5   8       53.11       62.01      5.29 o 
  -3   5   8       34.62       35.02      3.31 o 
  -2   5   8       26.28       27.88      2.95 o 
  -1   5   8       94.54       99.73      3.57 o 
   0   5   8       13.17       14.73      1.63 o 
   1   5   8       59.03       53.01      2.51 o 
   2   5   8      181.68      190.76      5.98 o 
   3   5   8       38.60       48.02      2.88 o 
   4   5   8      134.77      114.03      4.29 o 
   5   5   8      295.51      290.25      7.15 o 
   6   5   8        8.77        9.22      1.80 o 
   7   5   8      105.81       95.52      5.40 o 
   8   5   8       22.70       27.78      3.57 o 
   9   5   8       82.28       83.66      6.05 o 
  10   5   8       33.91       33.47      5.05 o 
  11   5   8        0.37        1.04      2.17 o 
  12   5   8        0.05        2.74      2.35 o 
 -12   6   8       11.33        8.36      3.53 o 
 -11   6   8        1.16        2.43      2.80 o 
 -10   6   8        9.40       11.78      3.64 o 
  -9   6   8       51.21       53.93      7.87 o 
  -8   6   8       27.26       26.96      5.52 o 
  -7   6   8       15.93        7.79      3.79 o 
  -6   6   8       15.44       24.71      3.86 o 
  -5   6   8       33.03       31.68      4.25 o 
  -4   6   8       30.01       27.52      3.34 o 
  -3   6   8        4.62       10.98      2.62 o 
  -2   6   8      313.54      290.37      9.86 o 
  -1   6   8       27.09       28.64      3.09 o 
   0   6   8       56.46       61.51      2.95 o 
   1   6   8      150.76      156.49      5.07 o 
   2   6   8       59.20       65.38      3.61 o 
   3   6   8      278.63      274.93      6.95 o 
   4   6   8       94.65       94.41      4.70 o 
   5   6   8      537.23      507.13     11.21 o 
   6   6   8       21.05       18.74      2.83 o 
   7   6   8        2.91        3.13      1.95 o 
   8   6   8       32.52       34.75      4.17 o 
   9   6   8        4.07       10.13      2.41 o 
  10   6   8       14.60       13.57      3.29 o 
  11   6   8        0.01       -1.88      2.09 o 
 -11   7   8        8.89        8.80      4.92 o 
 -10   7   8        5.21        3.97      4.47 o 
  -9   7   8       12.58       20.91      4.87 o 
  -8   7   8        0.36        2.51      2.29 o 
  -7   7   8       84.59       85.15      6.89 o 
  -6   7   8       15.15       15.07      3.52 o 
  -5   7   8      118.80      122.36      6.04 o 
  -4   7   8        9.48        7.16      2.08 o 
  -3   7   8       64.79       64.89      4.74 o 
  -2   7   8      256.59      246.83      7.81 o 
  -1   7   8      196.51      192.70      6.09 o 
   0   7   8       17.37       14.51      2.45 o 
   1   7   8       95.45      100.15      5.06 o 
   2   7   8        9.87       12.21      1.89 o 
   3   7   8       78.37       72.57      4.46 o 
   4   7   8        0.52        1.37      1.45 o 
   5   7   8        1.96        3.98      1.76 o 
   6   7   8       38.83       47.81      7.41 o 
   7   7   8       15.48       17.80      3.26 o 
   8   7   8      122.33      119.36      6.37 o 
   9   7   8        7.11        9.46      2.42 o 
  10   7   8        0.78        1.97      1.78 o 
  11   7   8        0.01        4.73      2.65 o 
 -10   8   8        2.97        3.61      3.09 o 
  -9   8   8        0.07        4.34      3.16 o 
  -8   8   8       17.02       19.76      3.76 o 
  -7   8   8        0.13        4.80      1.94 o 
  -6   8   8        0.41        2.18      1.69 o 
  -5   8   8        0.25        3.51      1.68 o 
  -4   8   8        4.39        3.16      1.82 o 
  -3   8   8      261.52      257.14      8.65 o 
  -2   8   8      149.59      127.48      7.20 o 
  -1   8   8      263.33      227.92      8.10 o 
   0   8   8       36.37       35.84      3.96 o 
   1   8   8       32.77       30.90      4.53 o 
   2   8   8       32.33       39.09      4.90 o 
   3   8   8       67.62       65.09      6.17 o 
   4   8   8      141.62      131.17      6.21 o 
   5   8   8      179.16      170.17      7.22 o 
   6   8   8      146.98      163.52     10.32 o 
   7   8   8       70.60       70.65      7.11 o 
   8   8   8        2.19        2.08      1.86 o 
   9   8   8        0.98        7.66      2.61 o 
  10   8   8       13.89       16.73      3.71 o 
  -9   9   8        2.42        7.31      3.30 o 
  -8   9   8        3.66        5.97      3.12 o 
  -7   9   8       22.75       18.14      3.81 o 
  -6   9   8        0.13        2.94      1.93 o 
  -5   9   8      202.69      201.16      8.35 o 
  -4   9   8        0.26        1.31      1.65 o 
  -3   9   8        9.38       15.67      3.43 o 
  -2   9   8      114.90      112.40      6.08 o 
  -1   9   8      189.21      178.10     10.69 o 
   0   9   8      313.47      303.55     11.70 o 
   1   9   8       30.31       30.15      4.48 o 
   2   9   8      108.30      107.78      6.98 o 
   3   9   8       40.36       42.71      5.48 o 
   4   9   8       23.59       19.96      3.68 o 
   5   9   8       92.69       79.99      7.22 o 
   6   9   8       35.74       39.09      9.09 o 
   7   9   8       34.99       32.82      4.78 o 
   8   9   8        7.39       18.33      3.48 o 
   9   9   8        6.98       13.89      3.32 o 
  -8  10   8        8.18       14.73      3.71 o 
  -7  10   8        0.76        4.15      2.15 o 
  -6  10   8       51.61       54.65      5.59 o 
  -5  10   8        3.60        8.57      3.12 o 
  -4  10   8        0.10        2.27      1.89 o 
  -3  10   8        9.83        9.74      2.75 o 
  -2  10   8        9.41        6.09      3.28 o 
  -1  10   8       16.39       19.83      3.83 o 
   0  10   8      164.06      161.62      8.95 o 
   1  10   8      161.48      160.30      8.82 o 
   2  10   8       29.27       27.81      4.52 o 
   3  10   8       44.83       50.11      6.12 o 
   4  10   8       19.72       27.39      4.38 o 
   5  10   8       54.04       66.14      8.66 o 
   6  10   8        0.01        1.67      3.64 o 
   7  10   8        0.06        3.35      3.45 o 
   8  10   8        0.07        1.82      4.24 o 
  -6  11   8       24.29       40.97      7.23 o 
  -5  11   8        0.23       -1.66      3.56 o 
  -4  11   8        2.98        5.16      2.45 o 
  -3  11   8        4.05        3.65      2.29 o 
  -2  11   8       54.28       57.51      6.73 o 
  -1  11   8       32.75       34.11      5.16 o 
   0  11   8      135.65      123.45      8.12 o 
   1  11   8        3.88        4.36      2.25 o 
   2  11   8       61.95       72.34      9.13 o 
   3  11   8        6.67        5.32      2.43 o 
   4  11   8        9.42       21.99      3.97 o 
   5  11   8       17.18       29.35      6.17 o 
   6  11   8        4.54        3.33      4.70 o 
  -3  12   8       28.33       40.68      5.79 o 
  -2  12   8        6.25        8.04      2.99 o 
  -1  12   8       21.14       22.96      4.77 o 
   0  12   8        0.05        0.52      2.49 o 
   1  12   8        0.68        2.96      2.45 o 
   2  12   8       49.01       55.21      6.67 o 
   3  12   8        3.02       13.39      4.38 o 
 -11   0   9      123.00      125.82      8.93 o 
  -9   0   9        9.29       14.43      3.64 o 
  -7   0   9     2227.38     2137.56     41.37 o 
  -5   0   9      665.65      640.50     14.65 o 
  -3   0   9      147.20      149.49      8.71 o 
  -1   0   9     7626.33     8396.67     46.86 o 
   1   0   9      875.41     1009.00     20.64 o 
   3   0   9        0.96        1.14      1.29 o 
   5   0   9      812.78      835.28     18.79 o 
   7   0   9       36.06       36.58      5.53 o 
   9   0   9       69.25       69.43      8.20 o 
  11   0   9        1.74        1.84      2.52 o 
  13   0   9       55.41       55.50      8.93 o 
 -13   1   9       21.10       27.94      5.82 o 
 -12   1   9        1.03        0.92      2.47 o 
 -11   1   9       16.31       21.85      4.87 o 
 -10   1   9       30.57       42.02      4.99 o 
  -9   1   9       60.29       66.30      4.82 o 
  -8   1   9        9.27        9.89      2.05 o 
  -7   1   9        9.39        9.93      1.97 o 
  -6   1   9        0.19        1.74      0.99 o 
  -5   1   9       10.93        7.43      1.38 o 
  -4   1   9      279.93      290.15      6.56 o 
  -3   1   9      191.44      190.11      5.05 o 
  -2   1   9      130.70      131.45      4.13 o 
  -1   1   9      497.82      603.79     16.69 o 
   0   1   9       36.54       49.79      2.60 o 
   1   1   9      168.03      136.34      3.60 o 
   2   1   9      941.20     1075.79     20.88 o 
   3   1   9      171.78      158.92      7.48 o 
   4   1   9      350.10      370.63      8.15 o 
   5   1   9       54.72       47.97      3.65 o 
   6   1   9       30.48       36.81      3.73 o 
   7   1   9       20.46       32.41      3.68 o 
   8   1   9       50.83       56.10      5.00 o 
   9   1   9        0.18        0.31      1.51 o 
  10   1   9      180.01      190.29      8.30 o 
  11   1   9        2.39        3.64      2.02 o 
  12   1   9       60.81       77.98      6.90 o 
  13   1   9        9.27       13.92      3.16 o 
 -13   2   9        0.01        4.74      2.84 o 
 -12   2   9        1.86        5.18      2.75 o 
 -11   2   9        2.18        7.74      2.99 o 
 -10   2   9       47.14       46.71      6.96 o 
  -9   2   9        0.06        0.98      2.20 o 
  -8   2   9        3.95        4.54      1.71 o 
  -7   2   9      173.99      150.20      6.64 o 
  -6   2   9        0.40        1.27      1.00 o 
  -5   2   9        7.85       12.86      1.89 o 
  -4   2   9        2.71        4.81      1.05 o 
  -3   2   9      621.96      599.22     11.64 o 
  -2   2   9      427.12      500.82     13.57 o 
  -1   2   9       14.25       16.04      1.68 o 
   0   2   9     2779.35     3042.86     19.51 o 
   1   2   9     1469.02     1526.72     17.44 o 
   2   2   9       74.34       69.88      2.80 o 
   3   2   9      149.16      176.92      4.72 o 
   4   2   9      172.70      149.73      4.60 o 
   5   2   9      177.28      169.65      5.24 o 
   6   2   9      174.15      166.67      8.23 o 
   7   2   9      604.43      574.65     12.38 o 
   8   2   9        0.05        2.12      1.61 o 
   9   2   9        1.06        2.60      1.79 o 
  10   2   9        0.94        4.38      1.93 o 
  11   2   9       20.88       20.78      3.60 o 
  12   2   9       47.02       48.08      5.56 o 
  13   2   9       37.33       43.27      6.44 o 
 -13   3   9        2.86       -1.58      3.32 o 
 -12   3   9        0.02        3.60      2.95 o 
 -11   3   9        0.35        5.16      2.83 o 
 -10   3   9        0.43        3.84      2.19 o 
  -9   3   9      112.49      104.35      8.23 o 
  -8   3   9      122.44      120.09      8.46 o 
  -7   3   9       26.86       24.80      5.61 o 
  -6   3   9        0.75        2.79      1.71 o 
  -5   3   9       28.32       26.07      3.25 o 
  -4   3   9      187.08      186.97      6.62 o 
  -3   3   9        1.63        1.18      0.96 o 
  -2   3   9        6.98        6.02      1.47 o 
  -1   3   9        0.07        1.55      1.19 o 
   0   3   9      565.98      584.84      8.88 o 
   1   3   9      666.44      717.28      8.78 o 
   2   3   9      487.94      535.59      8.02 o 
   3   3   9       93.88      101.07      3.94 o 
   4   3   9      653.47      704.35     11.67 o 
   5   3   9       87.06       86.17      3.80 o 
   6   3   9        9.85        8.15      1.50 o 
   7   3   9      551.84      488.69     10.05 o 
   8   3   9      293.31      263.23      8.90 o 
   9   3   9       39.16       35.57      4.29 o 
  10   3   9       69.02       70.00      5.95 o 
  11   3   9        6.80       12.89      3.28 o 
  12   3   9       39.84       37.77      5.74 o 
 -12   4   9        6.07        4.16      3.16 o 
 -11   4   9        0.47        1.85      2.42 o 
 -10   4   9        0.13        2.35      2.35 o 
  -9   4   9       38.81       29.31      5.57 o 
  -8   4   9       24.73       28.03      5.30 o 
  -7   4   9      114.55      113.59      8.36 o 
  -6   4   9        0.14        2.35      2.11 o 
  -5   4   9       38.91       46.37      6.00 o 
  -4   4   9      115.34       92.99      6.75 o 
  -3   4   9        4.41        5.59      1.42 o 
  -2   4   9      132.50      139.35      5.57 o 
  -1   4   9        9.23       10.85      2.04 o 
   0   4   9        3.66        7.32      1.83 o 
   1   4   9      338.54      335.83      7.70 o 
   2   4   9     1265.07     1314.08     12.98 o 
   3   4   9      291.24      296.15      6.51 o 
   4   4   9        2.53        2.63      0.99 o 
   5   4   9      179.19      159.68      5.83 o 
   6   4   9      258.99      223.58      8.60 o 
   7   4   9       90.50       96.90      4.63 o 
   8   4   9      109.98      106.79      5.12 o 
   9   4   9      217.41      195.35     10.96 o 
  10   4   9       18.16       23.45      4.11 o 
  11   4   9        7.41       11.52      2.99 o 
  12   4   9        0.86        4.56      2.82 o 
 -12   5   9        1.53        2.03      3.10 o 
 -11   5   9        5.38        6.71      3.06 o 
 -10   5   9        0.75        4.56      2.46 o 
  -9   5   9      268.27      239.10     18.26 o 
  -8   5   9       16.75       12.44      3.67 o 
  -7   5   9        0.27        6.03      2.61 o 
  -6   5   9      125.10      109.79      8.20 o 
  -5   5   9        0.87        1.08      1.85 o 
  -4   5   9       57.97       60.80      6.74 o 
  -3   5   9       29.74       30.05      4.76 o 
  -2   5   9      839.46      850.52     30.65 o 
  -1   5   9      163.55      186.09      6.15 o 
   0   5   9       41.90       38.71      3.26 o 
   1   5   9      337.77      335.92     14.88 o 
   2   5   9       42.04       43.88      3.60 o 
   3   5   9       28.33       38.34      3.53 o 
   4   5   9        8.07        9.53      1.57 o 
   5   5   9      231.95      221.98      6.42 o 
   6   5   9      147.66      128.06      5.15 o 
   7   5   9      111.15      103.27      4.88 o 
   8   5   9       13.02       16.28      2.81 o 
   9   5   9        1.01        6.00      1.87 o 
  10   5   9       22.78       30.13      4.67 o 
  11   5   9        0.29        4.78      2.45 o 
  12   5   9        0.00        0.85      2.52 o 
 -11   6   9        4.31        3.39      3.94 o 
 -10   6   9        5.21        4.24      2.80 o 
  -9   6   9       10.82       14.24      5.91 o 
  -8   6   9       31.48       35.62      6.14 o 
  -7   6   9       16.07       18.18      4.29 o 
  -6   6   9       96.23       96.62      7.86 o 
  -5   6   9       77.87       79.54      8.14 o 
  -4   6   9      345.68      333.42      9.29 o 
  -3   6   9      351.59      327.92      9.85 o 
  -2   6   9      464.55      444.99      9.98 o 
  -1   6   9      162.86      158.66      7.29 o 
   0   6   9      697.48      692.32     12.81 o 
   1   6   9       31.40       26.02      2.95 o 
   2   6   9        0.00        0.96      0.95 o 
   3   6   9       83.53       72.39      4.18 o 
   4   6   9       65.18       68.99      4.29 o 
   5   6   9       21.84       23.97      3.15 o 
   6   6   9       24.05       20.08      3.64 o 
   7   6   9      131.80      124.96      6.13 o 
   8   6   9        9.90       13.22      2.57 o 
   9   6   9        1.78        4.19      1.92 o 
  10   6   9        2.33        2.19      2.09 o 
  11   6   9        0.01        1.74      2.27 o 
 -11   7   9       19.54       16.42      7.73 o 
 -10   7   9        0.06        3.65      2.56 o 
  -9   7   9        8.60       12.90      4.17 o 
  -8   7   9        7.07        7.71      3.10 o 
  -7   7   9       21.08       25.28      5.20 o 
  -6   7   9        7.52       15.40      3.35 o 
  -5   7   9        2.72        5.72      1.92 o 
  -4   7   9      145.60      139.33      6.35 o 
  -3   7   9       54.53       58.82      4.86 o 
  -2   7   9      520.92      490.33     13.54 o 
  -1   7   9      597.55      549.19     12.22 o 
   0   7   9       39.00       35.90      3.89 o 
   1   7   9       43.49       45.46      4.25 o 
   2   7   9      158.23      136.13      5.18 o 
   3   7   9      492.51      477.26     10.87 o 
   4   7   9       74.09       75.60      5.87 o 
   5   7   9       33.41       35.17      4.63 o 
   6   7   9       77.79       82.27      7.57 o 
   7   7   9        4.87        4.11      1.98 o 
   8   7   9        4.51        7.56      2.45 o 
   9   7   9        6.74        5.34      2.65 o 
  10   7   9       33.95       34.04      5.16 o 
 -10   8   9        2.40        3.99      2.91 o 
  -9   8   9        0.23        0.97      5.83 o 
  -8   8   9       12.19       11.90      3.96 o 
  -7   8   9       18.29       18.00      3.60 o 
  -6   8   9        0.67        2.96      2.02 o 
  -5   8   9        1.50        2.24      1.63 o 
  -4   8   9      106.56       92.13      5.64 o 
  -3   8   9        9.48       12.84      3.13 o 
  -2   8   9      214.18      201.04      9.06 o 
  -1   8   9       26.54       36.41      4.10 o 
   0   8   9      173.62      162.52      6.94 o 
   1   8   9      296.15      268.20     10.21 o 
   2   8   9       54.21       62.01      6.22 o 
   3   8   9      125.96      107.24      8.03 o 
   4   8   9       46.07       46.18      6.71 o 
   5   8   9       28.74       34.44      4.87 o 
   6   8   9       43.70       56.64      9.47 o 
   7   8   9       48.93       62.77      6.70 o 
   8   8   9        6.65        7.73      2.84 o 
   9   8   9        0.00        0.76      1.92 o 
  10   8   9        0.16        2.23      2.45 o 
  -9   9   9        4.33        0.57      3.41 o 
  -8   9   9       18.08       31.42      4.94 o 
  -7   9   9       20.94       20.24      4.07 o 
  -6   9   9        2.16        6.62      2.02 o 
  -5   9   9        0.26        0.17      2.07 o 
  -4   9   9        1.63        2.48      2.05 o 
  -3   9   9        6.89        8.94      2.63 o 
  -2   9   9       82.43       86.80      5.87 o 
  -1   9   9       63.81       62.98      6.65 o 
   0   9   9       42.14       39.48      5.33 o 
   1   9   9      287.07      255.55     10.85 o 
   2   9   9      467.82      463.45     17.06 o 
   3   9   9       47.29       56.23      6.30 o 
   4   9   9       37.89       40.87      5.45 o 
   5   9   9        2.01        4.12      2.54 o 
   6   9   9      150.33      159.60     11.09 o 
   7   9   9        0.04        1.43      1.96 o 
   8   9   9        2.95        1.71      2.43 o 
  -7  10   9       12.40       18.33      5.39 o 
  -6  10   9       12.74       13.85      4.41 o 
  -5  10   9        7.62       12.88      3.19 o 
  -4  10   9       11.66       12.09      3.02 o 
  -3  10   9        3.68        7.53      2.72 o 
  -2  10   9       88.97       83.50      7.93 o 
  -1  10   9        2.00        4.47      2.17 o 
   0  10   9      103.25       99.63      7.82 o 
   1  10   9       20.40       24.57      4.28 o 
   2  10   9       26.46       23.78      4.05 o 
   3  10   9       88.21       91.07      8.05 o 
   4  10   9       80.68       99.82      7.91 o 
   5  10   9       23.37       27.40      5.87 o 
   6  10   9       24.28       53.34     11.21 o 
   7  10   9       16.19        9.05      4.17 o 
  -6  11   9        5.26       10.17      3.24 o 
  -5  11   9       87.37       98.37     11.26 o 
  -4  11   9        0.00        2.72      2.53 o 
  -3  11   9       14.18       16.52      4.25 o 
  -2  11   9       58.14       58.33      6.79 o 
  -1  11   9       26.57       32.99      5.01 o 
   0  11   9        0.38        2.19      2.73 o 
   1  11   9        4.73        8.74      3.05 o 
   2  11   9        0.49        4.45      2.48 o 
   3  11   9       16.54       24.61      5.59 o 
   4  11   9       50.89       44.82      6.11 o 
   5  11   9        8.40       10.40      3.82 o 
  -2  12   9        1.60        7.90      2.96 o 
  -1  12   9        3.79        4.82      2.73 o 
   0  12   9       10.14       18.30      3.85 o 
   1  12   9        0.04        5.18      2.73 o 
   2  12   9       12.94       17.34      5.31 o 
 -10   0  10       53.35       61.80      7.44 o 
  -8   0  10      281.19      298.06     12.14 o 
  -6   0  10     1374.84     1359.25     23.13 o 
  -4   0  10     2087.90     2225.07     39.70 o 
  -2   0  10     4872.35     5381.47     95.23 o 
   0   0  10       52.82       56.32      7.96 o 
   2   0  10       70.10       53.07      4.27 o 
   4   0  10       15.80       30.45      4.40 o 
   6   0  10        0.02       -0.14      1.56 o 
   8   0  10       26.16       23.16      4.82 o 
  10   0  10       89.83       92.48      9.75 o 
  12   0  10       26.18       24.24      5.48 o 
 -12   1  10        5.45       10.31      3.70 o 
 -11   1  10       28.37       24.01      5.22 o 
 -10   1  10       29.52       42.51      6.43 o 
  -9   1  10        0.40        1.87      1.66 o 
  -8   1  10       60.51       59.94      5.44 o 
  -7   1  10       43.80       42.40      3.75 o 
  -6   1  10      391.89      383.06      8.66 o 
  -5   1  10       12.84       14.62      2.12 o 
  -4   1  10      185.09      188.70      6.08 o 
  -3   1  10      494.83      494.07     12.43 o 
  -2   1  10      513.07      564.35      8.91 o 
  -1   1  10     1201.53     1370.69     16.60 o 
   0   1  10        2.78        3.05      0.95 o 
   1   1  10      536.54      556.85      7.59 o 
   2   1  10     1176.31     1277.10     11.83 o 
   3   1  10        0.21        0.38      0.64 o 
   4   1  10       58.53       61.96      2.97 o 
   5   1  10       95.54       76.19      4.36 o 
   6   1  10       16.80       18.78      2.84 o 
   7   1  10       24.66       23.25      3.29 o 
   8   1  10        8.68       11.54      2.57 o 
   9   1  10       38.27       34.45      4.29 o 
  10   1  10       73.84       78.45      6.50 o 
  11   1  10       20.98       18.97      3.38 o 
  12   1  10       52.43       46.42      5.51 o 
 -13   2  10        0.18        5.36      3.16 o 
 -12   2  10       12.40       19.70      4.91 o 
 -11   2  10       10.94        7.95      4.32 o 
 -10   2  10       20.72       17.73      4.22 o 
  -9   2  10      267.76      221.51     11.78 o 
  -8   2  10      435.62      397.88     15.11 o 
  -7   2  10      158.94      143.71      6.78 o 
  -6   2  10        0.01        0.21      1.15 o 
  -5   2  10       97.01      107.18      5.41 o 
  -4   2  10      590.82      569.32     11.91 o 
  -3   2  10      612.94      624.36     12.60 o 
  -2   2  10       60.94       63.51      3.04 o 
  -1   2  10      745.92      801.48     15.39 o 
   0   2  10       95.01       93.12      3.63 o 
   1   2  10       65.52       76.37      2.98 o 
   2   2  10      182.95      187.54      7.18 o 
   3   2  10      189.48      196.55      5.12 o 
   4   2  10        3.98        5.45      1.26 o 
   5   2  10        0.26        0.80      0.92 o 
   6   2  10        4.68        5.37      1.38 o 
   7   2  10       58.83       61.53      5.02 o 
   8   2  10       45.25       46.88      4.69 o 
   9   2  10       76.83       75.60      6.08 o 
  10   2  10       20.70       21.15      3.55 o 
  11   2  10       18.87       23.14      3.74 o 
  12   2  10       21.85       24.91      3.87 o 
 -12   3  10        0.20        4.43      2.89 o 
 -11   3  10       13.51       19.75      4.70 o 
 -10   3  10        0.61        2.59      2.67 o 
  -9   3  10       13.85       13.11      3.82 o 
  -8   3  10       62.12       61.67      7.55 o 
  -7   3  10        4.84        3.62      2.35 o 
  -6   3  10       63.29       70.56      6.62 o 
  -5   3  10      118.34      106.63      6.37 o 
  -4   3  10      101.68       96.54      6.96 o 
  -3   3  10      271.91      258.74      7.95 o 
  -2   3  10       50.11       49.19      3.74 o 
  -1   3  10      270.84      260.17      7.87 o 
   0   3  10      103.58      108.77      5.14 o 
   1   3  10      112.78      121.52      3.76 o 
   2   3  10      169.74      160.96      4.58 o 
   3   3  10       24.38       30.29      2.52 o 
   4   3  10        7.40        9.93      1.66 o 
   5   3  10       40.96       35.99      3.09 o 
   6   3  10        7.42        8.75      1.75 o 
   7   3  10       34.53       34.40      3.36 o 
   8   3  10       55.66       57.81      5.24 o 
   9   3  10       16.88       11.35      2.68 o 
  10   3  10      336.91      293.79     10.74 o 
  11   3  10       34.38       37.63      5.57 o 
  12   3  10       24.14       27.65      4.76 o 
 -12   4  10        4.50        4.02      4.62 o 
 -11   4  10        1.96        8.81      3.33 o 
 -10   4  10        8.48       15.55      3.90 o 
  -9   4  10       31.75       31.29      9.62 o 
  -8   4  10        4.98        4.52      2.69 o 
  -7   4  10       89.34       78.71      8.25 o 
  -6   4  10      297.02      257.32     12.26 o 
  -5   4  10      132.35      126.93      8.36 o 
  -4   4  10      169.07      180.16     13.33 o 
  -3   4  10       60.20       62.36      4.15 o 
  -2   4  10        0.63        2.12      1.10 o 
  -1   4  10        1.89        3.20      2.35 o 
   0   4  10       44.95       50.53      4.01 o 
   1   4  10      753.42      783.94     14.00 o 
   2   4  10        1.21        1.25      1.06 o 
   3   4  10       93.13       99.57      3.91 o 
   4   4  10       40.45       42.30      3.11 o 
   5   4  10       40.87       51.59      4.35 o 
   6   4  10       58.56       55.42      4.03 o 
   7   4  10       45.26       45.06      3.88 o 
   8   4  10      141.73      123.01      6.21 o 
   9   4  10      155.25      140.33      6.97 o 
  10   4  10        2.72        5.19      2.90 o 
  11   4  10       24.39       25.34      4.74 o 
  12   4  10        2.29        7.47      3.23 o 
 -12   5  10        0.58        5.15      4.47 o 
 -11   5  10        0.83        0.87      3.49 o 
 -10   5  10       12.07       15.92      5.23 o 
  -9   5  10        1.02        0.90      2.05 o 
  -8   5  10       15.45       27.19      5.42 o 
  -7   5  10       96.61       88.19      7.77 o 
  -6   5  10      939.27      823.21     22.50 o 
  -5   5  10      213.91      225.37     11.51 o 
  -4   5  10      584.57      518.94     16.77 o 
  -3   5  10       79.80       75.35      6.36 o 
  -2   5  10      789.20      686.77     18.27 o 
  -1   5  10      130.35      133.76      5.91 o 
   0   5  10        1.22        2.38      1.55 o 
   1   5  10        4.29        2.22      1.12 o 
   2   5  10       56.86       59.69      4.05 o 
   3   5  10       44.72       46.64      3.92 o 
   4   5  10      105.60      101.90      4.97 o 
   5   5  10      570.64      525.96     10.12 o 
   6   5  10      505.39      480.04     10.13 o 
   7   5  10      129.58      128.15      5.49 o 
   8   5  10       22.13       28.76      3.81 o 
   9   5  10       38.42       35.65      4.29 o 
  10   5  10       26.79       32.22      5.01 o 
  11   5  10        0.05        0.69      2.35 o 
 -11   6  10        0.19        0.93      2.98 o 
 -10   6  10        0.53        2.97      3.64 o 
  -9   6  10        5.03        4.31      2.78 o 
  -8   6  10       49.14       35.06      6.26 o 
  -7   6  10       21.64       19.19      4.55 o 
  -6   6  10       52.29       53.24      7.31 o 
  -5   6  10        4.57        7.11      2.66 o 
  -4   6  10        0.61        0.42      2.41 o 
  -3   6  10      329.37      292.94     12.86 o 
  -2   6  10      480.34      453.88     19.62 o 
  -1   6  10        1.59        5.96      2.89 o 
   0   6  10      834.35      759.89     15.82 o 
   1   6  10      174.22      156.65      5.94 o 
   2   6  10      264.82      249.30      8.97 o 
   3   6  10       42.06       43.39      3.97 o 
   4   6  10       21.54       23.22      3.15 o 
   5   6  10        9.22       10.45      2.20 o 
   6   6  10       12.28       12.68      3.15 o 
   7   6  10      106.17      100.60      6.64 o 
   8   6  10       16.85       25.23      3.44 o 
   9   6  10        0.19        2.11      1.67 o 
  10   6  10        0.17        1.58      2.11 o 
  11   6  10        8.67       12.98      3.47 o 
 -10   7  10        0.03        1.90      2.61 o 
  -9   7  10        0.43        0.84      2.61 o 
  -8   7  10        1.67        0.21      2.02 o 
  -7   7  10       11.72       13.48      4.32 o 
  -6   7  10        3.26        5.87      2.98 o 
  -5   7  10        0.04       -0.38      2.15 o 
  -4   7  10      442.32      383.58     15.70 o 
  -3   7  10       28.51       27.44      4.11 o 
  -2   7  10       16.61       22.03      3.80 o 
  -1   7  10      287.66      280.19      8.99 o 
   0   7  10      240.49      220.78      9.05 o 
   1   7  10      504.61      487.19     13.27 o 
   2   7  10       34.80       40.70      4.73 o 
   3   7  10      283.57      272.68      8.48 o 
   4   7  10      270.34      240.62      9.73 o 
   5   7  10       13.30       12.85      2.75 o 
   6   7  10       35.86       29.54      5.14 o 
   7   7  10        0.20        2.95      1.92 o 
   8   7  10       55.47       71.87      7.26 o 
   9   7  10       19.12       22.03      4.02 o 
  10   7  10       17.84       18.04      4.14 o 
  -9   8  10       13.40       20.90      5.53 o 
  -8   8  10        0.74        2.17      2.56 o 
  -7   8  10        0.84       -2.58      3.56 o 
  -6   8  10        3.10        1.14      2.32 o 
  -5   8  10        0.70        5.24      2.12 o 
  -4   8  10       16.01       15.42      3.42 o 
  -3   8  10       41.85       42.11      5.26 o 
  -2   8  10       51.02       57.14      6.07 o 
  -1   8  10      133.67      126.56      7.44 o 
   0   8  10      194.25      191.28      7.75 o 
   1   8  10      245.46      221.57      8.22 o 
   2   8  10        8.40        9.51      3.86 o 
   3   8  10      378.40      390.75     16.18 o 
   4   8  10        0.17        4.94      2.58 o 
   5   8  10       73.80       78.12      6.98 o 
   6   8  10        9.10       13.21      4.17 o 
   7   8  10       10.85       11.74      3.13 o 
   8   8  10        0.00        4.18      2.52 o 
   9   8  10       25.30       30.13      4.87 o 
  -8   9  10        0.01        2.29      5.00 o 
  -7   9  10        7.68       10.85      3.75 o 
  -6   9  10        0.69        2.92      2.16 o 
  -5   9  10        3.19        5.25      2.21 o 
  -4   9  10        0.73        3.67      2.46 o 
  -3   9  10        0.22        3.08      1.91 o 
  -2   9  10       12.03       11.17      2.43 o 
  -1   9  10       54.70       54.78      5.29 o 
   0   9  10        4.85        9.55      2.80 o 
   1   9  10      100.10      103.00      7.00 o 
   2   9  10        0.25        0.26      1.66 o 
   3   9  10      118.75      125.97     11.14 o 
   4   9  10        0.04        2.22      2.67 o 
   5   9  10       38.03       45.08      6.91 o 
   6   9  10       91.10       86.59      9.96 o 
   7   9  10        0.26        0.98      1.93 o 
   8   9  10       31.34       27.69      4.79 o 
  -7  10  10       10.06        6.48      3.94 o 
  -6  10  10       11.37       16.85      3.69 o 
  -5  10  10        2.91        4.50      2.41 o 
  -4  10  10        6.50        8.84      2.65 o 
  -3  10  10        0.00        0.67      1.91 o 
  -2  10  10       83.74       93.95     11.89 o 
  -1  10  10       52.60       44.85      5.94 o 
   0  10  10        0.06        5.26      2.43 o 
   1  10  10       67.27       59.22      6.76 o 
   2  10  10       11.56       10.52      2.96 o 
   3  10  10        0.80        1.25      2.24 o 
   4  10  10       19.36       34.87      6.26 o 
   5  10  10        4.16        6.44      5.45 o 
   6  10  10        6.79       12.11      4.10 o 
   7  10  10        0.03       10.28      4.23 o 
  -5  11  10        0.09        3.54      3.16 o 
  -4  11  10        6.06        8.41      5.02 o 
  -3  11  10        0.11        1.67      2.37 o 
  -2  11  10        2.86        3.42      2.34 o 
  -1  11  10       84.57       82.11      8.31 o 
   0  11  10       19.56       15.85      3.91 o 
   1  11  10        7.47       14.06      3.41 o 
   2  11  10       21.36       22.63      4.49 o 
   3  11  10        3.21        5.32      3.00 o 
   4  11  10        4.43        3.34      2.98 o 
   5  11  10        0.03        3.08      3.86 o 
 -11   0  11       76.38       77.13     12.27 o 
  -9   0  11       30.44       27.43      7.12 o 
  -7   0  11       70.17       71.36      5.88 o 
  -5   0  11        8.66        8.48      2.52 o 
  -3   0  11       68.02       58.26      4.77 o 
  -1   0  11      195.47      165.95      7.27 o 
   1   0  11     4137.87     4309.91     92.51 o 
   3   0  11       47.56       40.42      4.93 o 
   5   0  11       36.46       33.79      5.14 o 
   7   0  11        0.80       -0.06      2.00 o 
   9   0  11       41.62       51.69      7.55 o 
  11   0  11       84.79      104.01     11.08 o 
 -12   1  11       47.31       56.22     11.21 o 
 -11   1  11       19.84       23.95      4.71 o 
 -10   1  11       98.66      104.36      9.39 o 
  -9   1  11       56.83       65.79      6.02 o 
  -8   1  11      114.45      118.82      6.61 o 
  -7   1  11        0.09        1.35      1.38 o 
  -6   1  11       74.20       79.23      4.96 o 
  -5   1  11     1019.45      988.53     33.31 o 
  -4   1  11        7.82        9.35      1.74 o 
  -3   1  11      231.74      245.82      6.31 o 
  -2   1  11        0.85        1.20      0.76 o 
  -1   1  11        6.71        8.34      1.43 o 
   0   1  11      377.20      339.02      7.40 o 
   1   1  11       55.44       56.71      2.53 o 
   2   1  11      635.62      670.53     11.09 o 
   3   1  11      158.25      153.92      5.56 o 
   4   1  11      338.51      327.08     10.74 o 
   5   1  11      116.85      115.56      5.33 o 
   6   1  11       40.70       35.45      3.86 o 
   7   1  11      102.06       97.21      5.49 o 
   8   1  11      281.93      264.25      9.27 o 
   9   1  11       28.61       30.11      3.98 o 
  10   1  11      114.16      107.54      6.71 o 
  11   1  11       16.05       21.89      3.81 o 
  12   1  11        2.45        5.59      2.30 o 
 -12   2  11       13.46       14.66      4.17 o 
 -11   2  11       15.99       18.49      4.55 o 
 -10   2  11        0.41        1.69      3.79 o 
  -9   2  11       38.62       30.48      5.52 o 
  -8   2  11       28.82       34.98      5.83 o 
  -7   2  11       22.78       24.58      3.60 o 
  -6   2  11      753.45      726.77     25.83 o 
  -5   2  11       65.16       57.32      5.52 o 
  -4   2  11      164.26      165.21      6.74 o 
  -3   2  11       17.93       17.10      2.70 o 
  -2   2  11      394.94      375.75     10.99 o 
  -1   2  11      379.66      383.19      7.85 o 
   0   2  11       92.33      107.63      5.35 o 
   1   2  11        2.76        6.82      1.12 o 
   2   2  11        2.70        2.84      0.92 o 
   3   2  11      242.55      236.84      5.81 o 
   4   2  11       29.12       32.29      3.87 o 
   5   2  11        1.00        2.40      1.14 o 
   6   2  11        0.82        3.12      1.52 o 
   7   2  11       69.08       63.87      5.24 o 
   8   2  11      123.87      107.41      6.03 o 
   9   2  11      136.92      133.41      6.96 o 
  10   2  11        4.35        7.86      2.24 o 
  11   2  11       70.91       70.29      6.53 o 
  12   2  11       26.35       26.25      4.53 o 
 -12   3  11       25.48       41.44      7.00 o 
 -11   3  11        1.32        3.28      2.78 o 
 -10   3  11        2.90        7.01      3.16 o 
  -9   3  11       26.52       33.66     13.64 o 
  -8   3  11      193.11      181.09     10.81 o 
  -7   3  11        0.00        1.98      2.30 o 
  -6   3  11        9.04       10.03      3.21 o 
  -5   3  11      270.38      259.73      8.72 o 
  -4   3  11        1.01        1.21      2.43 o 
  -3   3  11      199.93      183.28      7.98 o 
  -2   3  11      337.39      332.57      9.36 o 
  -1   3  11       28.58       30.45      3.56 o 
   0   3  11      411.89      416.91     12.16 o 
   1   3  11       34.75       37.34      4.26 o 
   2   3  11      403.81      393.82      7.74 o 
   3   3  11        6.37        8.52      1.39 o 
   4   3  11        7.07        6.41      1.37 o 
   5   3  11       45.42       54.52      3.59 o 
   6   3  11       35.75       40.72      4.13 o 
   7   3  11       68.73       68.33      5.12 o 
   8   3  11        3.71        4.24      1.69 o 
   9   3  11       71.94       76.64      6.25 o 
  10   3  11       11.28       15.64      3.02 o 
  11   3  11       33.49       32.33      4.39 o 
  12   3  11        2.77        4.46      2.85 o 
 -12   4  11        9.21       10.18      4.02 o 
 -11   4  11        0.04       -0.18      5.23 o 
 -10   4  11       16.47       16.06      4.30 o 
  -9   4  11       20.55       33.64      5.95 o 
  -8   4  11       97.91       95.96      8.84 o 
  -7   4  11      198.62      189.37     11.04 o 
  -6   4  11      153.71      144.93      9.48 o 
  -5   4  11      953.41      872.55     21.96 o 
  -4   4  11       16.59       17.00      4.02 o 
  -3   4  11      179.72      166.47      6.77 o 
  -2   4  11       37.02       32.60      5.47 o 
  -1   4  11       16.48       12.04      2.30 o 
   0   4  11        9.05       10.54      1.98 o 
   1   4  11       50.93       49.15      3.64 o 
   2   4  11      154.95      159.40      5.82 o 
   3   4  11        6.63        6.10      1.69 o 
   4   4  11        0.00        1.81      1.00 o 
   5   4  11      639.04      615.59     11.97 o 
   6   4  11       25.22       25.45      2.90 o 
   7   4  11       18.79       21.22      3.26 o 
   8   4  11        0.15        1.80      1.50 o 
   9   4  11       10.50        4.95      2.18 o 
  10   4  11        1.70        1.43      1.77 o 
  11   4  11       19.66       18.66      3.99 o 
 -11   5  11        0.50        2.81      3.49 o 
 -10   5  11        1.65        2.63      2.49 o 
  -9   5  11        9.11        9.68      3.49 o 
  -8   5  11        0.11        0.74      1.96 o 
  -7   5  11       67.99       75.13      8.61 o 
  -6   5  11       10.30        6.78      3.49 o 
  -5   5  11      253.28      183.93     10.66 o 
  -4   5  11      121.72      110.86      8.18 o 
  -3   5  11      590.19      557.83     17.41 o 
  -2   5  11       12.38       14.37      3.79 o 
  -1   5  11      660.33      617.13     13.28 o 
   0   5  11        0.02        0.52      0.91 o 
   1   5  11       26.51       25.55      3.00 o 
   2   5  11       52.20       54.44      4.08 o 
   3   5  11      321.23      322.55     10.83 o 
   4   5  11      423.04      375.28      9.81 o 
   5   5  11      116.61      121.51      5.82 o 
   6   5  11       30.27       33.81      3.82 o 
   7   5  11       25.89       19.28      2.68 o 
   8   5  11       34.61       35.12      5.07 o 
   9   5  11       17.89       28.29      4.43 o 
  10   5  11       74.05       62.55      7.17 o 
  11   5  11        3.93       11.39      3.08 o 
 -11   6  11        9.70        9.68      3.88 o 
 -10   6  11        0.21       -0.24      2.91 o 
  -9   6  11        0.62        5.53      2.89 o 
  -8   6  11       13.97       12.13      3.80 o 
  -7   6  11       16.60       22.21      4.84 o 
  -6   6  11       92.54       83.03      9.10 o 
  -5   6  11        0.97        1.29      4.09 o 
  -4   6  11       32.23       27.52      5.14 o 
  -3   6  11      553.87      503.37     17.25 o 
  -2   6  11       39.06       32.88      7.42 o 
  -1   6  11       85.67       93.15     11.21 o 
   0   6  11      962.84      933.33     18.12 o 
   1   6  11      409.83      373.49      9.52 o 
   2   6  11       53.50       53.61      4.19 o 
   3   6  11       10.15       10.36      2.09 o 
   4   6  11      558.03      503.41     16.42 o 
   5   6  11       16.66       17.05      2.80 o 
   6   6  11      134.72      124.00      7.26 o 
   7   6  11       21.27       20.09      3.55 o 
   8   6  11       18.16       20.07      3.84 o 
   9   6  11        2.66        3.86      2.80 o 
  10   6  11        1.30        3.78      2.80 o 
 -10   7  11        0.03        5.00      3.00 o 
  -9   7  11        6.07        4.93      2.88 o 
  -8   7  11       16.90       17.27      4.39 o 
  -7   7  11       44.56       44.14      7.18 o 
  -6   7  11       37.52       32.72      6.10 o 
  -5   7  11        0.80        4.04      2.33 o 
  -4   7  11       17.61       13.78      4.02 o 
  -3   7  11        0.58        0.84      2.18 o 
  -2   7  11      129.14      128.41     15.99 o 
  -1   7  11       33.72       34.04      4.61 o 
   0   7  11      143.62      138.25      7.84 o 
   1   7  11      159.74      140.58      7.39 o 
   2   7  11      592.95      547.36     20.09 o 
   3   7  11      417.80      380.29     10.34 o 
   4   7  11        0.81        1.91      1.69 o 
   5   7  11       66.53       77.01      6.79 o 
   6   7  11      111.02      101.20     15.76 o 
   7   7  11       11.85       15.39      3.27 o 
   8   7  11       18.60       27.57      4.51 o 
   9   7  11        0.27        0.86      1.91 o 
  10   7  11       74.49       69.29      9.66 o 
  -9   8  11        5.08       12.84      4.30 o 
  -8   8  11       14.49       14.56      4.70 o 
  -7   8  11        1.17        4.31      3.03 o 
  -6   8  11        1.92        4.24      2.98 o 
  -5   8  11        9.89       17.64      4.33 o 
  -4   8  11        3.43        4.14      2.56 o 
  -3   8  11       11.21       16.18      6.82 o 
  -2   8  11      171.10      155.43     10.16 o 
  -1   8  11      333.48      310.80     11.59 o 
   0   8  11        3.43        5.49      2.16 o 
   1   8  11       69.35       75.18      6.66 o 
   2   8  11       36.67       39.76      6.40 o 
   3   8  11       80.70       79.54      8.86 o 
   4   8  11        3.39        5.13      5.23 o 
   5   8  11       22.26       22.52      3.94 o 
   6   8  11       13.17       12.47      3.45 o 
   7   8  11       36.34       37.31      5.33 o 
   8   8  11        2.24        3.59      2.20 o 
   9   8  11       23.73       32.70      5.16 o 
  -8   9  11        0.17        5.27      4.70 o 
  -7   9  11        0.31        1.28      3.33 o 
  -6   9  11        0.56       10.02     12.80 o 
  -5   9  11        0.01        3.29      2.80 o 
  -4   9  11        7.73       11.80      3.38 o 
  -3   9  11        3.52        4.74      2.21 o 
  -2   9  11       45.02       45.90      4.95 o 
  -1   9  11      103.44      100.06      6.20 o 
   0   9  11       84.58       87.18      9.48 o 
   1   9  11      382.00      354.24     16.17 o 
   2   9  11       66.13       65.62      8.43 o 
   3   9  11        0.09       -1.03      2.29 o 
   4   9  11       10.40       14.70      4.15 o 
   5   9  11        4.10        1.39      2.55 o 
   6   9  11        0.27        2.65      2.89 o 
   7   9  11        0.02       -0.11      2.88 o 
   8   9  11        0.44        2.21      3.31 o 
  -6  10  11        0.22       -2.01      6.97 o 
  -5  10  11        4.97       10.77      3.96 o 
  -4  10  11       28.35       40.02      5.91 o 
  -3  10  11        1.40        5.86      2.05 o 
  -2  10  11       73.30       77.19      7.79 o 
  -1  10  11        0.06        2.66      2.16 o 
   0  10  11       10.67        7.10      3.03 o 
   1  10  11       28.36       35.44      5.14 o 
   2  10  11       30.17       36.52      6.73 o 
   3  10  11       61.67       75.87      9.58 o 
   4  10  11        3.88        2.13      3.26 o 
   5  10  11        3.52        6.91      3.34 o 
   6  10  11       20.49       28.56      6.29 o 
  -4  11  11        1.53        2.41      2.54 o 
  -3  11  11        0.20        5.81      2.61 o 
  -2  11  11        2.86        5.85      3.30 o 
  -1  11  11      100.84      105.62      9.48 o 
   0  11  11       13.52       17.98      4.09 o 
   1  11  11        2.62        2.55      2.58 o 
   2  11  11      131.02      142.00     19.55 o 
   3  11  11       16.34       20.05      5.99 o 
   4  11  11        2.88        9.59      4.62 o 
 -10   0  12        8.57        2.42      3.33 o 
  -8   0  12      368.80      339.26     19.70 o 
  -6   0  12      171.64      158.64      8.51 o 
  -4   0  12      891.17      892.77     18.49 o 
  -2   0  12       46.00       50.35      4.58 o 
   0   0  12        2.48        0.85      1.20 o 
   2   0  12      155.77      154.26      7.94 o 
   4   0  12      150.70      130.39     18.18 o 
   6   0  12      155.50      140.80      9.09 o 
   8   0  12      366.98      344.70     15.26 o 
  10   0  12      194.44      178.88     12.05 o 
  12   0  12        2.35        3.62      3.20 o 
 -12   1  12        9.96       11.97      5.15 o 
 -11   1  12       42.69       45.00      9.85 o 
 -10   1  12       50.25       59.70     11.06 o 
  -9   1  12       55.40       67.00      6.25 o 
  -8   1  12      116.81      131.45      7.66 o 
  -7   1  12      441.52      423.96     12.05 o 
  -6   1  12      389.21      372.93     12.06 o 
  -5   1  12       96.99       89.69      5.22 o 
  -4   1  12      750.45      713.93     17.16 o 
  -3   1  12      125.57      122.30      4.73 o 
  -2   1  12       23.71       25.74      2.64 o 
  -1   1  12        8.21       11.39      1.82 o 
   0   1  12       61.36       68.97      3.55 o 
   1   1  12      619.65      664.88     16.47 o 
   2   1  12      470.65      502.99     10.04 o 
   3   1  12      151.71      160.17      5.95 o 
   4   1  12      576.58      593.51     13.65 o 
   5   1  12      353.84      334.02      9.29 o 
   6   1  12      479.70      481.06     12.05 o 
   7   1  12      166.13      142.59      6.70 o 
   8   1  12        0.52        2.58      1.66 o 
   9   1  12        0.14        4.52      2.06 o 
  10   1  12      116.54      112.12      6.88 o 
  11   1  12       29.67       31.52      4.56 o 
  12   1  12        8.71       12.43      3.14 o 
 -12   2  12        0.97       -1.82      3.33 o 
 -11   2  12        0.28        7.38      3.32 o 
 -10   2  12       22.94       39.38      6.67 o 
  -9   2  12       40.39       44.73      6.54 o 
  -8   2  12       41.78       30.12      5.50 o 
  -7   2  12       78.99       82.57      5.90 o 
  -6   2  12       59.56       59.66      4.92 o 
  -5   2  12      144.13      132.96      6.41 o 
  -4   2  12        0.07        1.74      1.30 o 
  -3   2  12      324.01      279.57      8.90 o 
  -2   2  12      157.75      153.00      8.33 o 
  -1   2  12      175.23      171.00      6.90 o 
   0   2  12      241.26      253.32      8.38 o 
   1   2  12      267.35      261.06      5.89 o 
   2   2  12      126.84      114.32      4.79 o 
   3   2  12      499.85      459.04     12.81 o 
   4   2  12      124.63      106.42      6.44 o 
   5   2  12        4.24        7.98      1.95 o 
   6   2  12       76.72       83.98      5.32 o 
   7   2  12        1.81        5.30      1.95 o 
   8   2  12      117.93      131.84      6.81 o 
   9   2  12      141.20      131.81      7.08 o 
  10   2  12       40.65       55.35      5.74 o 
  11   2  12        0.31        4.97      2.17 o 
  12   2  12       84.14       82.01      7.55 o 
 -12   3  12        1.46        7.40      7.50 o 
 -11   3  12        6.77       12.07      5.76 o 
 -10   3  12       38.41       46.73      7.28 o 
  -9   3  12       10.64        9.22      3.30 o 
  -8   3  12      102.51       99.11      8.82 o 
  -7   3  12       17.16       20.13      4.66 o 
  -6   3  12      714.33      679.38     19.81 o 
  -5   3  12       49.46       48.94      4.33 o 
  -4   3  12       32.99       32.81      3.92 o 
  -3   3  12       20.67       18.06      2.81 o 
  -2   3  12        3.13        4.75      1.62 o 
  -1   3  12       44.82       49.33      4.56 o 
   0   3  12        0.28        0.19      1.01 o 
   1   3  12      255.05      232.86      8.55 o 
   2   3  12      241.27      213.12      6.66 o 
   3   3  12      238.90      222.09      6.00 o 
   4   3  12        9.79       11.01      2.10 o 
   5   3  12       20.79       23.18      3.11 o 
   6   3  12       18.12       23.11      3.33 o 
   7   3  12       28.74       33.33      4.07 o 
   8   3  12      371.69      351.15     10.96 o 
   9   3  12       19.53       15.63      3.52 o 
  10   3  12       93.31       75.25      7.15 o 
  11   3  12        0.00        5.05      2.44 o 
 -11   4  12       38.14       40.91     10.53 o 
 -10   4  12       14.72       30.76      7.05 o 
  -9   4  12       25.45       22.84      4.97 o 
  -8   4  12       23.95       24.55      5.03 o 
  -7   4  12        2.53        0.03      2.35 o 
  -6   4  12      324.27      276.70     13.07 o 
  -5   4  12      351.31      325.00     13.82 o 
  -4   4  12       17.11       23.75      4.76 o 
  -3   4  12       61.35       59.08      4.70 o 
  -2   4  12      381.86      352.44     10.26 o 
  -1   4  12        2.99        6.47      1.79 o 
   0   4  12      311.61      309.95      8.17 o 
   1   4  12       51.62       54.16      3.92 o 
   2   4  12      619.37      553.59     11.20 o 
   3   4  12        8.26       12.81      2.34 o 
   4   4  12       20.28       21.48      3.56 o 
   5   4  12       12.69       21.85      3.41 o 
   6   4  12      159.91      149.74      6.63 o 
   7   4  12        9.28       10.95      2.35 o 
   8   4  12        0.09        0.55      2.01 o 
   9   4  12       37.28       36.91      4.40 o 
  10   4  12        0.89        5.12      2.48 o 
  11   4  12       40.30       40.72      7.92 o 
 -11   5  12        7.08       14.39      4.38 o 
 -10   5  12        5.33        6.78      3.35 o 
  -9   5  12        1.12        9.47      3.60 o 
  -8   5  12        8.15       12.65      3.91 o 
  -7   5  12       31.79       35.42      6.29 o 
  -6   5  12        5.43        0.23      2.07 o 
  -5   5  12      111.78      108.42      8.36 o 
  -4   5  12       92.97       86.67      7.45 o 
  -3   5  12       46.37       60.33      7.39 o 
  -2   5  12      178.77      155.00      9.43 o 
  -1   5  12      468.35      463.73     12.77 o 
   0   5  12        1.31        2.05      1.25 o 
   1   5  12        0.43        2.20      1.16 o 
   2   5  12       24.78       23.37      3.07 o 
   3   5  12      182.08      178.01      6.82 o 
   4   5  12       13.20       18.91      2.87 o 
   5   5  12       58.51       55.85      4.80 o 
   6   5  12        1.54        6.91      2.40 o 
   7   5  12       35.58       34.64      4.85 o 
   8   5  12       52.84       49.64      8.49 o 
   9   5  12        0.59        0.39      1.87 o 
  10   5  12       59.48       62.00      7.28 o 
  11   5  12        6.07        3.89      2.61 o 
 -10   6  12        2.82       -1.14      2.83 o 
  -9   6  12        0.14        4.88      2.89 o 
  -8   6  12       36.54       32.56      6.23 o 
  -7   6  12        4.76        6.12      2.89 o 
  -6   6  12       88.64       93.98      8.88 o 
  -5   6  12        1.17       -0.83      1.81 o 
  -4   6  12        0.60        1.21      1.92 o 
  -3   6  12        2.95        7.73      3.21 o 
  -2   6  12       74.23       80.53      8.36 o 
  -1   6  12      195.02      198.49     15.46 o 
   0   6  12        0.05        2.33      1.80 o 
   1   6  12       23.21       32.00      3.58 o 
   2   6  12       67.82       65.48      4.72 o 
   3   6  12       85.47       72.47      4.91 o 
   4   6  12       28.38       34.69      3.92 o 
   5   6  12      139.77      139.54      6.50 o 
   6   6  12       10.29       10.36      2.56 o 
   7   6  12       85.46       90.85      9.85 o 
   8   6  12        5.56        8.96      3.26 o 
   9   6  12      111.09      109.80     10.30 o 
  10   6  12        3.09        5.51      3.36 o 
 -10   7  12        9.59       16.52      7.12 o 
  -9   7  12        3.70        9.03      3.75 o 
  -8   7  12       11.70       10.58      4.02 o 
  -7   7  12        7.75       13.59      4.04 o 
  -6   7  12        3.45        8.33      3.11 o 
  -5   7  12       25.36       27.89      5.57 o 
  -4   7  12       51.99       69.15      8.57 o 
  -3   7  12      247.78      214.03     13.49 o 
  -2   7  12        0.39        2.22      2.13 o 
  -1   7  12        3.56        3.03      2.01 o 
   0   7  12       48.18       51.52      5.64 o 
   1   7  12        2.26        6.55      2.34 o 
   2   7  12      315.81      299.35     10.98 o 
   3   7  12       50.51       45.36      4.56 o 
   4   7  12       12.55       20.72      3.62 o 
   5   7  12       83.21       80.06      6.65 o 
   6   7  12       73.16       82.16      8.73 o 
   7   7  12       18.70       27.22      4.59 o 
   8   7  12        6.56       11.77      4.33 o 
   9   7  12        4.57        9.29      5.91 o 
  -9   8  12        0.80        2.50      3.48 o 
  -8   8  12       19.93       26.34      8.94 o 
  -7   8  12       38.64       37.70      7.18 o 
  -6   8  12        6.89        8.86      3.42 o 
  -5   8  12       23.96       32.56      5.97 o 
  -4   8  12        2.19        3.81      3.18 o 
  -3   8  12        0.18        4.32      2.57 o 
  -2   8  12        1.07        4.94      2.74 o 
  -1   8  12        2.89        3.58      2.17 o 
   0   8  12        0.39        3.30      1.98 o 
   1   8  12        2.37        3.73      2.16 o 
   2   8  12      290.74      278.12     13.87 o 
   3   8  12      100.05       97.18      8.88 o 
   4   8  12        0.40        0.17      2.11 o 
   5   8  12        8.08        8.87      3.27 o 
   6   8  12       13.21       12.11      3.58 o 
   7   8  12       50.03       47.71      6.00 o 
   8   8  12       24.38       21.91      4.69 o 
  -7   9  12        0.42        5.62      3.56 o 
  -6   9  12        1.52        1.65      2.73 o 
  -5   9  12        0.52        4.61      2.91 o 
  -4   9  12       61.36       63.95      8.79 o 
  -3   9  12        0.25        3.22      2.35 o 
  -2   9  12       14.95       18.67      3.90 o 
  -1   9  12        2.46        2.25      1.94 o 
   0   9  12        9.38       13.56      4.03 o 
   1   9  12       18.81       29.23      5.60 o 
   2   9  12       49.24       53.75      7.83 o 
   3   9  12        0.02        5.71      2.73 o 
   4   9  12      129.17      134.57     10.17 o 
   5   9  12       22.92       33.32      6.15 o 
   6   9  12       28.70       36.12      6.51 o 
   7   9  12       12.67       19.08      5.46 o 
  -6  10  12        0.00        1.82      4.24 o 
  -5  10  12        1.07        6.58      3.34 o 
  -4  10  12       11.45       17.41      4.98 o 
  -3  10  12        0.01        0.36      2.02 o 
  -2  10  12        1.21        1.57      2.84 o 
  -1  10  12        2.80        3.49      3.05 o 
   0  10  12       22.99       20.03      4.75 o 
   1  10  12       45.10       50.18      7.79 o 
   2  10  12        1.08        3.94      2.79 o 
   3  10  12       20.78       24.70      5.57 o 
   4  10  12        0.25        5.61      4.62 o 
   5  10  12       96.16      105.25     12.35 o 
  -3  11  12       12.71       26.21      7.05 o 
  -2  11  12        0.90        1.57      3.37 o 
  -1  11  12       45.50       55.68      8.65 o 
   0  11  12        1.53       -0.18      3.27 o 
   1  11  12        2.62        5.07      4.70 o 
   2  11  12        0.97        6.86      3.46 o 
  -9   0  13        3.40        8.64      4.09 o 
  -7   0  13      602.47      549.73     24.85 o 
  -5   0  13      793.37      748.51     27.05 o 
  -3   0  13        0.44        1.32      1.55 o 
  -1   0  13       14.84       12.99      2.91 o 
   1   0  13      159.97      169.92     11.44 o 
   3   0  13      172.10      175.39     16.52 o 
   5   0  13      305.02      306.25     22.88 o 
   7   0  13      495.89      495.03     17.92 o 
   9   0  13      129.20      128.95      9.96 o 
  11   0  13        0.35        6.83      3.49 o 
 -12   1  13        2.71        6.36      3.79 o 
 -11   1  13        0.86        0.45      3.33 o 
 -10   1  13       94.02       94.40     13.94 o 
  -9   1  13      131.99      164.56     15.00 o 
  -8   1  13        0.35        1.03      1.64 o 
  -7   1  13        1.95        3.97      2.01 o 
  -6   1  13      187.03      175.09      7.98 o 
  -5   1  13      245.62      199.00      8.04 o 
  -4   1  13       76.01       74.21      4.87 o 
  -3   1  13      100.31      100.71      5.51 o 
  -2   1  13      122.25      107.63      4.81 o 
  -1   1  13      169.03      179.36      5.84 o 
   0   1  13      149.23      120.54      7.45 o 
   1   1  13       10.55       18.28      2.46 o 
   2   1  13      306.21      297.16      8.05 o 
   3   1  13        1.43        1.95      1.18 o 
   4   1  13      253.39      242.55      7.85 o 
   5   1  13      594.91      583.89     12.67 o 
   6   1  13       78.78       80.70      5.62 o 
   7   1  13      211.25      205.88      8.22 o 
   8   1  13       54.47       57.78      5.50 o 
   9   1  13        3.88       11.31      2.68 o 
  10   1  13       41.45       48.38      5.46 o 
  11   1  13        6.22       12.39      3.14 o 
 -12   2  13       10.55       19.09      7.73 o 
 -11   2  13        6.75       12.27      5.76 o 
 -10   2  13        0.18        3.35      2.58 o 
  -9   2  13      279.71      262.03     13.49 o 
  -8   2  13        7.51        7.74      2.83 o 
  -7   2  13        9.12       10.45      2.60 o 
  -6   2  13      139.66      127.89      7.79 o 
  -5   2  13      153.61      119.49      6.91 o 
  -4   2  13        0.30        1.65      1.34 o 
  -3   2  13      861.84      860.07     16.19 o 
  -2   2  13      245.69      221.46     10.55 o 
  -1   2  13       97.92       92.94      5.39 o 
   0   2  13      684.99      640.82     16.77 o 
   1   2  13      730.82      695.90     33.92 o 
   2   2  13       33.92       31.29      3.26 o 
   3   2  13       78.77       73.28      4.42 o 
   4   2  13       32.09       32.83      4.17 o 
   5   2  13       26.14       31.78      3.75 o 
   6   2  13      247.65      253.95      8.73 o 
   7   2  13      214.06      211.95      8.35 o 
   8   2  13       88.49       88.19      5.99 o 
   9   2  13       16.26       23.27      3.68 o 
  10   2  13        0.33        3.48      1.97 o 
  11   2  13        0.53        1.66      2.12 o 
 -11   3  13       84.61      106.95     11.24 o 
 -10   3  13        0.03        4.16      2.76 o 
  -9   3  13       82.42       86.87      9.48 o 
  -8   3  13        8.16        7.94      3.02 o 
  -7   3  13      206.50      197.78     11.30 o 
  -6   3  13      103.79      101.27      7.96 o 
  -5   3  13      151.20      130.81      6.62 o 
  -4   3  13      296.34      312.14     10.13 o 
  -3   3  13      197.84      192.19      7.88 o 
  -2   3  13       76.71       69.09      4.96 o 
  -1   3  13       64.91       71.27      5.03 o 
   0   3  13       21.25       21.23      2.68 o 
   1   3  13      165.09      140.97      7.34 o 
   2   3  13      912.48      912.63     17.55 o 
   3   3  13        0.97        3.56      1.93 o 
   4   3  13      172.22      171.74      7.74 o 
   5   3  13        1.49        2.29      1.44 o 
   6   3  13       12.38        9.51      2.40 o 
   7   3  13        0.94        3.26      1.89 o 
   8   3  13        1.56        1.70      1.59 o 
   9   3  13       37.33       43.38      4.94 o 
  10   3  13       97.61       94.67      7.55 o 
  11   3  13        2.29        7.20      2.66 o 
 -11   4  13        9.61       12.27      4.39 o 
 -10   4  13       12.72       13.96      4.62 o 
  -9   4  13       11.91       14.91      4.03 o 
  -8   4  13        4.03        7.01      3.03 o 
  -7   4  13        1.09        3.48      2.48 o 
  -6   4  13       14.56       12.84      3.64 o 
  -5   4  13       14.59       17.95      4.42 o 
  -4   4  13       79.31       80.35      7.57 o 
  -3   4  13      764.09      671.28     19.85 o 
  -2   4  13        0.54        1.98      1.56 o 
  -1   4  13      596.87      602.52     14.23 o 
   0   4  13       52.30       48.16      4.05 o 
   1   4  13       12.19       15.34      2.84 o 
   2   4  13        6.04        6.58      1.76 o 
   3   4  13      461.18      449.52     12.83 o 
   4   4  13       22.64       32.14      4.52 o 
   5   4  13      120.07      123.90     10.46 o 
   6   4  13       72.76       75.76      6.87 o 
   7   4  13      151.58      136.34      6.78 o 
   8   4  13        3.01        6.28      2.03 o 
   9   4  13       28.66       38.46      4.61 o 
  10   4  13       34.84       42.45      5.91 o 
  11   4  13       31.08       28.59      7.01 o 
 -11   5  13        6.04        5.91      5.00 o 
 -10   5  13       42.72       54.41      8.62 o 
  -9   5  13        2.77        3.20      3.56 o 
  -8   5  13      140.11      149.69     10.83 o 
  -7   5  13      120.59      126.02      9.69 o 
  -6   5  13       34.06       41.07      6.75 o 
  -5   5  13       57.38       73.05      8.52 o 
  -4   5  13      154.49      143.13      9.59 o 
  -3   5  13       28.62       32.43      5.76 o 
  -2   5  13      310.80      282.13     13.79 o 
  -1   5  13       21.88       18.97      4.30 o 
   0   5  13       20.09       22.86      3.07 o 
   1   5  13       79.13       73.43      4.66 o 
   2   5  13      198.50      187.67      7.03 o 
   3   5  13       38.06       41.30      4.14 o 
   4   5  13      156.91      157.75      8.02 o 
   5   5  13        6.56        5.88      2.32 o 
   6   5  13        6.33        7.45      2.30 o 
   7   5  13        0.04        2.25      2.00 o 
   8   5  13       25.21       19.27      4.79 o 
   9   5  13        9.91       15.08      4.55 o 
  10   5  13       22.58       17.63      9.55 o 
 -10   6  13        1.02        2.71      3.86 o 
  -9   6  13        0.03        7.20      3.19 o 
  -8   6  13        1.03        3.33      2.68 o 
  -7   6  13       27.50       21.65      5.08 o 
  -6   6  13        1.98        5.70      2.67 o 
  -5   6  13      101.26       88.02     12.43 o 
  -4   6  13       58.45       56.16      7.60 o 
  -3   6  13      250.30      219.08     11.99 o 
  -2   6  13        0.17       -0.14      2.03 o 
  -1   6  13       28.36       38.11      4.65 o 
   0   6  13      277.66      273.40     10.33 o 
   1   6  13      557.16      537.57     14.45 o 
   2   6  13       66.27       68.42      4.90 o 
   3   6  13       20.75       18.42      2.82 o 
   4   6  13      313.43      280.75      9.23 o 
   5   6  13      214.35      199.01      9.31 o 
   6   6  13       18.79       17.48      9.09 o 
   7   6  13       22.35       17.89      5.76 o 
   8   6  13        0.76        7.19      3.27 o 
   9   6  13        6.44        4.16      3.27 o 
  -9   7  13       11.70       14.66      4.91 o 
  -8   7  13        0.22        0.82      2.77 o 
  -7   7  13       20.71       28.55      5.76 o 
  -6   7  13        1.02        5.84      2.84 o 
  -5   7  13      107.18       94.65     10.06 o 
  -4   7  13       50.89       53.48      7.68 o 
  -3   7  13        0.31        1.67      2.04 o 
  -2   7  13        3.44        2.97      2.62 o 
  -1   7  13        7.92        6.68      2.15 o 
   0   7  13      272.48      255.26     10.81 o 
   1   7  13       98.89       87.02      8.33 o 
   2   7  13       17.14       20.56      3.73 o 
   3   7  13        0.20        2.05      2.00 o 
   4   7  13        0.14        5.40      2.12 o 
   5   7  13       37.12       38.26      5.13 o 
   6   7  13       29.49       35.15      8.49 o 
   7   7  13        1.72        4.52      2.82 o 
   8   7  13        6.89        9.27      3.37 o 
   9   7  13        0.03        0.66      2.88 o 
  -8   8  13       25.71       33.18      6.95 o 
  -7   8  13       10.52       13.33      4.31 o 
  -6   8  13       12.53       14.13      5.61 o 
  -5   8  13       28.79       40.55      6.92 o 
  -4   8  13       51.85       55.62      8.09 o 
  -3   8  13       11.81       12.60      4.09 o 
  -2   8  13        4.37        4.92      2.10 o 
  -1   8  13       16.84       19.56      4.50 o 
   0   8  13        4.64        6.22      2.13 o 
   1   8  13      168.88      173.17      8.86 o 
   2   8  13       14.02       21.35      6.06 o 
   3   8  13      109.70      115.82      9.11 o 
   4   8  13       15.80       17.10      3.86 o 
   5   8  13       24.42       28.54      5.34 o 
   6   8  13        0.33        1.01      2.40 o 
   7   8  13        4.47        7.80      3.54 o 
   8   8  13       10.72       11.31      4.39 o 
  -7   9  13        3.28        1.51      3.15 o 
  -6   9  13       20.20       16.38      4.87 o 
  -5   9  13        0.95        3.49      2.76 o 
  -4   9  13       36.55       47.07      7.80 o 
  -3   9  13        0.80        2.04      3.03 o 
  -2   9  13        0.01       -1.79      1.80 o 
  -1   9  13        0.01        1.54      2.64 o 
   0   9  13       37.31       43.63      6.96 o 
   1   9  13       12.59       16.51      5.38 o 
   2   9  13       87.64       86.25      9.75 o 
   3   9  13        8.23       11.33      3.53 o 
   4   9  13        3.65        5.68      3.86 o 
   5   9  13       20.63       27.66      6.29 o 
   6   9  13       45.42       57.73     11.52 o 
  -5  10  13        0.08        2.48      3.02 o 
  -4  10  13        0.00       -0.04      2.91 o 
  -3  10  13       48.30       56.50      6.90 o 
  -2  10  13        5.82       10.15      3.90 o 
  -1  10  13       94.35       82.27     11.21 o 
   0  10  13        5.64        8.61      3.34 o 
   1  10  13        0.20        2.77      2.62 o 
   2  10  13       11.66       24.02      5.21 o 
   3  10  13       25.54       44.46      7.53 o 
   4  10  13        9.05       14.62      4.50 o 
   0  11  13        3.18        4.01      3.59 o 
 -10   0  14        1.89        0.30      2.88 o 
  -8   0  14       42.91       33.03      8.03 o 
  -6   0  14      294.49      274.71     17.73 o 
  -4   0  14      548.66      515.66     15.08 o 
  -2   0  14       82.45       78.18      5.85 o 
   0   0  14      316.16      273.52     10.87 o 
   2   0  14        8.87        7.23      2.50 o 
   4   0  14     2833.12     2741.26     55.38 o 
   6   0  14      322.25      325.36     14.43 o 
   8   0  14      108.93       99.91      9.36 o 
  10   0  14       47.50       51.84      8.09 o 
 -11   1  14       15.87       22.12      6.97 o 
 -10   1  14       16.79       21.52      6.52 o 
  -9   1  14       45.96       61.06     11.06 o 
  -8   1  14        5.43        4.10      2.76 o 
  -7   1  14      114.17      114.79      6.68 o 
  -6   1  14      227.61      213.09      8.83 o 
  -5   1  14      153.43      141.10      7.01 o 
  -4   1  14       28.45       42.42      4.64 o 
  -3   1  14        2.53        5.68      1.88 o 
  -2   1  14      761.42      698.32     14.73 o 
  -1   1  14      461.02      439.41     11.70 o 
   0   1  14      512.80      509.99     10.42 o 
   1   1  14      633.22      594.15     18.22 o 
   2   1  14      333.84      317.78      8.65 o 
   3   1  14      557.42      529.01     20.44 o 
   4   1  14       34.11       36.28      3.87 o 
   5   1  14       99.62      103.31      5.54 o 
   6   1  14      168.08      172.81      8.95 o 
   7   1  14      110.01      113.89      6.21 o 
   8   1  14       55.84       64.50      5.93 o 
   9   1  14        1.76        2.88      1.90 o 
  10   1  14       26.60       32.48      4.52 o 
  11   1  14       27.60       34.09      4.72 o 
 -11   2  14        6.68       18.03      6.21 o 
 -10   2  14       52.18       56.82     11.36 o 
  -9   2  14       76.85       99.85      8.40 o 
  -8   2  14        1.19        2.75      2.33 o 
  -7   2  14       43.07       44.90      6.54 o 
  -6   2  14       32.57       27.09      4.02 o 
  -5   2  14      169.79      165.34      7.73 o 
  -4   2  14      188.99      179.02      7.95 o 
  -3   2  14      493.52      503.68     12.92 o 
  -2   2  14      770.32      705.14     15.16 o 
  -1   2  14       40.27       40.51      4.56 o 
   0   2  14      369.66      367.69     11.03 o 
   1   2  14      335.26      306.92     10.23 o 
   2   2  14       67.99       69.23      5.93 o 
   3   2  14      996.99      964.76     18.63 o 
   4   2  14        1.97        1.02      1.50 o 
   5   2  14      291.74      284.98      9.20 o 
   6   2  14      319.94      295.66      9.71 o 
   7   2  14        1.05        1.89      1.51 o 
   8   2  14       20.98       22.37      3.64 o 
   9   2  14        9.88       13.06      2.83 o 
  10   2  14       29.67       23.80      3.83 o 
  11   2  14        9.73       14.24      3.42 o 
 -11   3  14       14.79       17.45      4.96 o 
 -10   3  14        1.47        9.61      3.56 o 
  -9   3  14       16.68       32.39      5.93 o 
  -8   3  14        4.26       16.13      4.38 o 
  -7   3  14        2.68        4.95      2.65 o 
  -6   3  14       26.13       27.74      5.19 o 
  -5   3  14       19.20       23.23      5.15 o 
  -4   3  14      404.10      324.13     11.96 o 
  -3   3  14      106.27       94.22      5.81 o 
  -2   3  14        0.26        2.74      1.68 o 
  -1   3  14      117.51      112.08      6.27 o 
   0   3  14      389.37      377.05     11.39 o 
   1   3  14      836.80      781.89     16.57 o 
   2   3  14        3.51        4.32      2.48 o 
   3   3  14      143.41      139.23      7.40 o 
   4   3  14      957.02      926.79     19.30 o 
   5   3  14      275.63      250.88     10.32 o 
   6   3  14      159.20      145.91      6.85 o 
   7   3  14        0.01        2.11      1.64 o 
   8   3  14      131.34      134.48      7.05 o 
   9   3  14       98.75      105.89      6.86 o 
  10   3  14        6.49        2.48      2.19 o 
 -11   4  14      107.50      123.91     10.55 o 
 -10   4  14       25.00       31.87      6.05 o 
  -9   4  14        0.52        5.68      2.91 o 
  -8   4  14        3.08        2.05      2.73 o 
  -7   4  14       15.15       19.07      4.62 o 
  -6   4  14      149.70      137.41      9.79 o 
  -5   4  14       22.10       22.86      4.97 o 
  -4   4  14      515.81      435.11     16.44 o 
  -3   4  14       39.10       42.23      6.37 o 
  -2   4  14      849.77      815.85     16.91 o 
  -1   4  14      365.86      327.65     10.95 o 
   0   4  14       84.10       88.27      4.87 o 
   1   4  14      294.90      270.91     10.01 o 
   2   4  14       30.70       32.52      4.49 o 
   3   4  14      201.37      185.23      8.58 o 
   4   4  14       77.42       71.61      6.56 o 
   5   4  14        0.00        2.64      2.50 o 
   6   4  14        3.88        3.08      1.88 o 
   7   4  14        0.37        2.70      2.01 o 
   8   4  14       59.98       58.67      6.73 o 
   9   4  14       10.30       10.63      3.13 o 
  10   4  14       27.58       31.08      4.90 o 
 -10   5  14        0.30       -0.27      2.84 o 
  -9   5  14        3.71        5.81      3.09 o 
  -8   5  14       21.35       27.04      5.50 o 
  -7   5  14        6.58        7.42      3.06 o 
  -6   5  14        8.22        6.19      2.73 o 
  -5   5  14        3.41        7.39      5.53 o 
  -4   5  14       11.15       11.42      3.64 o 
  -3   5  14        8.63       12.84      3.68 o 
  -2   5  14       11.85       12.43      3.75 o 
  -1   5  14      532.17      493.67     17.52 o 
   0   5  14      190.09      185.51      7.03 o 
   1   5  14       79.65       70.67      4.64 o 
   2   5  14      747.40      681.53     23.94 o 
   3   5  14        0.07        1.44      1.76 o 
   4   5  14      134.87      132.74      7.55 o 
   5   5  14       51.54       47.24      5.64 o 
   6   5  14      197.25      182.87      9.33 o 
   7   5  14       87.42       73.82      7.34 o 
   8   5  14       90.55       96.20     10.55 o 
   9   5  14        1.30        4.02      3.09 o 
  10   5  14       61.00       64.60     15.15 o 
  -9   6  14        7.91       12.59      4.28 o 
  -8   6  14       18.13       18.97      4.95 o 
  -7   6  14        2.82        0.52      2.52 o 
  -6   6  14       61.33       68.87      8.73 o 
  -5   6  14       12.65       12.78      3.88 o 
  -4   6  14       48.92       65.69      8.52 o 
  -3   6  14        0.01        3.81      2.73 o 
  -2   6  14        1.33        7.25      3.13 o 
  -1   6  14      141.50      139.99      7.72 o 
   0   6  14      178.21      172.18      8.39 o 
   1   6  14      102.44       96.80      6.27 o 
   2   6  14       10.28       16.96      2.71 o 
   3   6  14       55.06       56.66      5.94 o 
   4   6  14       88.34       91.68      6.68 o 
   5   6  14       11.31        9.83      2.80 o 
   6   6  14       17.86       12.56      3.26 o 
   7   6  14       27.67       33.89      6.37 o 
   8   6  14        1.86        6.91      6.29 o 
   9   6  14        9.89       10.87      4.48 o 
  -8   7  14        2.17        3.15      4.77 o 
  -7   7  14        0.09        2.50      2.77 o 
  -6   7  14        8.66       10.13      3.64 o 
  -5   7  14       15.81       21.87      5.06 o 
  -4   7  14        7.31        5.68      2.73 o 
  -3   7  14       90.13       96.87      9.23 o 
  -2   7  14      456.21      390.77     16.75 o 
  -1   7  14        0.24        0.48      1.91 o 
   0   7  14        1.75        0.70      1.66 o 
   1   7  14       42.45       44.24      5.32 o 
   2   7  14        5.63        6.97      2.43 o 
   3   7  14       97.71       82.87      6.71 o 
   4   7  14       50.35       64.45      9.99 o 
   5   7  14        7.81        4.50      2.95 o 
   6   7  14       19.54       26.90      5.40 o 
   7   7  14        0.75        1.84      2.77 o 
   8   7  14       96.41      110.43     11.87 o 
  -7   8  14        1.13        7.03      3.82 o 
  -6   8  14       22.98       23.51      5.41 o 
  -5   8  14       78.69      100.75     11.19 o 
  -4   8  14       16.91       29.80      6.04 o 
  -3   8  14       25.73       38.92      6.86 o 
  -2   8  14        0.33       -0.61      1.66 o 
  -1   8  14        0.42        1.94      1.89 o 
   0   8  14       11.39       15.84      3.53 o 
   1   8  14       29.35       36.82      4.96 o 
   2   8  14       12.79       14.25      3.28 o 
   3   8  14       25.05       34.71      6.14 o 
   4   8  14       42.43       45.41      6.69 o 
   5   8  14        4.05       -0.76      3.64 o 
   6   8  14        0.70        3.79      3.64 o 
   7   8  14        0.26        5.97      3.06 o 
  -6   9  14       15.15       27.89      6.17 o 
  -5   9  14        4.28        1.52      4.24 o 
  -4   9  14        3.23        3.95      3.10 o 
  -3   9  14        0.58        1.31      2.16 o 
  -2   9  14        1.73        0.65      1.94 o 
  -1   9  14        0.25        0.51      2.08 o 
   0   9  14       10.95       13.46      4.05 o 
   1   9  14        1.66        4.95      3.04 o 
   2   9  14        0.05       -2.35      2.35 o 
   3   9  14        0.36        4.79      4.55 o 
   4   9  14       16.37       16.41      4.68 o 
   5   9  14        7.59       16.90      4.07 o 
  -4  10  14        1.16        4.01      3.49 o 
  -3  10  14        0.24        3.55      2.58 o 
  -2  10  14       31.10       35.29      6.91 o 
  -1  10  14        2.64        7.18      3.45 o 
   0  10  14       13.56       23.62      5.39 o 
   1  10  14        3.83        6.51      3.42 o 
   2  10  14        2.02        5.72      3.05 o 
   3  10  14       48.68       62.30     22.80 o 
  -9   0  15       27.23       27.43      7.42 o 
  -7   0  15       57.91       64.70     11.06 o 
  -5   0  15      507.68      436.09     22.58 o 
  -3   0  15      440.70      413.81     21.36 o 
  -1   0  15      166.05      164.13      8.69 o 
   1   0  15      794.48      781.13     19.41 o 
   3   0  15      435.67      386.24     16.14 o 
   5   0  15       10.40       14.17      3.71 o 
   7   0  15      112.49      103.73      8.73 o 
   9   0  15        0.59        3.96      2.78 o 
 -11   1  15       10.69       16.06      5.76 o 
 -10   1  15       15.83       18.94      6.82 o 
  -9   1  15        5.41       10.61      5.00 o 
  -8   1  15       32.48       36.57      5.93 o 
  -7   1  15       26.30       34.33      5.59 o 
  -6   1  15       66.49       63.84      7.54 o 
  -5   1  15        1.55        3.29      1.59 o 
  -4   1  15      125.97      121.25      6.60 o 
  -3   1  15       61.43       54.85      5.24 o 
  -2   1  15      768.54      718.97     15.53 o 
  -1   1  15       54.55       47.90      4.94 o 
   0   1  15      291.29      262.64      9.51 o 
   1   1  15      338.70      318.47     10.63 o 
   2   1  15      505.75      469.21     10.89 o 
   3   1  15      523.70      459.34     12.90 o 
   4   1  15      400.53      394.32     10.68 o 
   5   1  15      660.66      629.22     13.95 o 
   6   1  15       44.90       46.62      4.86 o 
   7   1  15      143.94      134.52      6.98 o 
   8   1  15       52.02       53.45      5.51 o 
   9   1  15        8.33        8.39      2.65 o 
  10   1  15       50.12       54.08      5.94 o 
 -11   2  15        5.55       13.64      5.91 o 
 -10   2  15       30.35       47.73     10.76 o 
  -9   2  15        2.26        0.91      3.79 o 
  -8   2  15       75.53       81.33      9.03 o 
  -7   2  15       78.24       74.78      8.22 o 
  -6   2  15        2.43        2.97      1.78 o 
  -5   2  15       20.80       16.30      4.41 o 
  -4   2  15       22.59       21.85      3.64 o 
  -3   2  15     1489.87     1389.27     22.21 o 
  -2   2  15        0.47       -0.77      1.56 o 
  -1   2  15       71.45       67.02      6.08 o 
   0   2  15       82.95       70.34      5.60 o 
   1   2  15      255.36      219.38      8.97 o 
   2   2  15      149.63      139.31      7.37 o 
   3   2  15        9.41        9.61      2.66 o 
   4   2  15       14.50       20.63      3.14 o 
   5   2  15        5.30        9.04      2.20 o 
   6   2  15        1.18        0.34      2.08 o 
   7   2  15       13.33       15.51      2.81 o 
   8   2  15       25.60       25.87      3.74 o 
   9   2  15        0.51        1.88      1.83 o 
  10   2  15        0.44        0.37      2.07 o 
 -10   3  15        6.94       13.56      4.27 o 
  -9   3  15        7.45        7.47      3.27 o 
  -8   3  15       16.38       23.84      4.98 o 
  -7   3  15        4.65       13.17      3.64 o 
  -6   3  15       28.39       27.73      5.39 o 
  -5   3  15        0.77        2.71      2.44 o 
  -4   3  15      121.84      128.88      6.97 o 
  -3   3  15       53.49       62.72      5.42 o 
  -2   3  15      281.43      262.68     11.94 o 
  -1   3  15       72.75       68.33      5.57 o 
   0   3  15       22.44       17.15      3.26 o 
   1   3  15       45.91       46.77      5.28 o 
   2   3  15       94.34       88.53      5.90 o 
   3   3  15      702.83      664.69     16.47 o 
   4   3  15       15.76       12.27      2.95 o 
   5   3  15      139.96      134.36      7.84 o 
   6   3  15      141.63      130.34      7.89 o 
   7   3  15       68.10       72.29      7.33 o 
   8   3  15       57.18       60.45      5.78 o 
   9   3  15        0.30        0.13      1.88 o 
  10   3  15        8.94       13.20      3.06 o 
 -10   4  15       11.31       14.55      4.38 o 
  -9   4  15        1.19        2.73      2.57 o 
  -8   4  15        2.93       10.36      3.48 o 
  -7   4  15        0.27        2.92      2.52 o 
  -6   4  15        9.35        9.18      8.41 o 
  -5   4  15       60.57       68.71      8.41 o 
  -4   4  15        8.31        7.21      3.38 o 
  -3   4  15        4.66        7.98      3.71 o 
  -2   4  15      204.04      184.41      8.31 o 
  -1   4  15      284.26      277.17     10.25 o 
   0   4  15      300.87      287.77     10.52 o 
   1   4  15      204.74      185.25      8.59 o 
   2   4  15       61.69       65.69      6.14 o 
   3   4  15       16.92       16.73      3.39 o 
   4   4  15       14.93       14.81      3.26 o 
   5   4  15      132.93      121.93      7.57 o 
   6   4  15      172.25      176.22      9.33 o 
   7   4  15        0.43        4.04      2.21 o 
   8   4  15       57.07       57.43      6.64 o 
   9   4  15       23.36       25.67      4.65 o 
  -9   5  15        1.27        3.38      3.71 o 
  -8   5  15        0.02        3.40      2.89 o 
  -7   5  15       22.31       27.57      7.88 o 
  -6   5  15       54.94       54.84      7.91 o 
  -5   5  15      204.51      186.65     11.73 o 
  -4   5  15      241.90      210.75     12.14 o 
  -3   5  15      141.31      132.97      9.52 o 
  -2   5  15      111.13       98.69      8.29 o 
  -1   5  15       27.01       23.77      3.83 o 
   0   5  15        0.22        1.04      1.51 o 
   1   5  15      288.52      285.76     10.80 o 
   2   5  15      145.22      137.10     11.01 o 
   3   5  15      115.04      108.70      6.92 o 
   4   5  15       26.90       31.35      4.71 o 
   5   5  15      135.14      126.41      7.74 o 
   6   5  15      324.68      304.69     12.43 o 
   7   5  15       20.54       20.96      4.27 o 
   8   5  15        9.44       10.27      3.03 o 
   9   5  15        0.79        3.85      3.71 o 
  -9   6  15       51.21       64.03      9.40 o 
  -8   6  15      109.94      120.01     10.34 o 
  -7   6  15        0.00        7.42      3.28 o 
  -6   6  15      192.82      207.59     12.96 o 
  -5   6  15        6.19        7.19      2.93 o 
  -4   6  15       31.46       41.07      6.96 o 
  -3   6  15      106.52       99.87      8.55 o 
  -2   6  15      243.20      256.42     13.50 o 
  -1   6  15       54.43       57.44      6.08 o 
   0   6  15      181.39      167.64      8.43 o 
   1   6  15      153.91      130.33     12.80 o 
   2   6  15       14.85       16.03      3.22 o 
   3   6  15       29.90       34.69      4.91 o 
   4   6  15      102.34       83.98      6.95 o 
   5   6  15        1.11        1.41      1.86 o 
   6   6  15       40.61       49.33      6.20 o 
   7   6  15       36.57       37.77      6.80 o 
   8   6  15       36.90       45.47      7.55 o 
  -8   7  15       55.89       81.53     10.95 o 
  -7   7  15        4.19        4.86      3.10 o 
  -6   7  15       14.89       18.46      4.77 o 
  -5   7  15      108.20      130.77     10.39 o 
  -4   7  15       69.52       76.64      9.54 o 
  -3   7  15      108.25      111.37     12.88 o 
  -2   7  15        0.16        2.79      1.85 o 
  -1   7  15       10.54       11.21      2.73 o 
   0   7  15       49.83       51.45      5.93 o 
   1   7  15        8.38       11.29      2.91 o 
   2   7  15        2.23        3.44      2.69 o 
   3   7  15       13.33       18.89      4.55 o 
   4   7  15        5.45       10.96      3.73 o 
   5   7  15        0.18        2.74      2.49 o 
   6   7  15       27.69       28.83      5.63 o 
   7   7  15        1.14        8.22      3.12 o 
  -7   8  15      102.12      116.13     12.69 o 
  -6   8  15       44.63       67.98      9.61 o 
  -5   8  15        0.41        2.54      2.88 o 
  -4   8  15       17.39       22.80      6.52 o 
  -3   8  15        6.12        6.09      4.17 o 
  -2   8  15        1.36        2.35      2.07 o 
  -1   8  15        4.01        5.43      2.33 o 
   0   8  15       15.99       21.58      4.01 o 
   1   8  15       78.06       81.56      7.62 o 
   2   8  15        6.25        9.71      2.62 o 
   3   8  15       90.48       82.88     14.70 o 
   4   8  15        1.95        7.42      5.15 o 
   5   8  15        9.85        8.33      5.30 o 
   6   8  15       20.27       32.12      9.55 o 
  -5   9  15       14.73       13.32      4.62 o 
  -4   9  15       53.19       68.28      9.59 o 
  -3   9  15       12.07       14.48      4.91 o 
  -2   9  15        0.10        0.81      1.98 o 
  -1   9  15       21.07       21.36      4.14 o 
   0   9  15        0.15        2.73      2.21 o 
   1   9  15        1.61        5.32      2.95 o 
   2   9  15       10.14       11.98      3.81 o 
   3   9  15       86.73       94.10     15.91 o 
   4   9  15       53.56       60.91     13.18 o 
  -2  10  15       14.09       22.58      6.97 o 
  -1  10  15        1.17        9.32      3.99 o 
   0  10  15        1.15        6.67      3.80 o 
   1  10  15       16.20       16.99      5.35 o 
  -8   0  16       55.42       52.28     10.30 o 
  -6   0  16      155.46      155.46     13.94 o 
  -4   0  16       13.70       13.64      4.85 o 
  -2   0  16       70.13       69.55     10.76 o 
   0   0  16     1320.20     1287.23     35.53 o 
   2   0  16      578.72      555.94     26.37 o 
   4   0  16      386.11      336.52     14.31 o 
   6   0  16      158.47      158.99     11.21 o 
   8   0  16       11.49       16.29      4.12 o 
  10   0  16        5.52       11.14      4.50 o 
 -10   1  16        1.49        2.42      3.64 o 
  -9   1  16       21.41       27.27      7.58 o 
  -8   1  16        2.32        5.15      3.94 o 
  -7   1  16       79.41       89.44      7.69 o 
  -6   1  16        7.35        9.97      3.10 o 
  -5   1  16      144.25      135.30      9.11 o 
  -4   1  16      110.42      112.69      8.20 o 
  -3   1  16      123.80      117.70      6.61 o 
  -2   1  16       90.77       87.64      5.70 o 
  -1   1  16      904.53      861.25     25.58 o 
   0   1  16      542.61      493.13     13.53 o 
   1   1  16      727.72      681.77     16.09 o 
   2   1  16        2.85        3.52      1.88 o 
   3   1  16       86.20       84.74      5.27 o 
   4   1  16       29.87       30.43      3.73 o 
   5   1  16       11.31       11.60      2.35 o 
   6   1  16       54.77       57.66      5.51 o 
   7   1  16        1.24        2.57      1.89 o 
   8   1  16       57.91       65.56      6.19 o 
   9   1  16        1.64        1.72      1.85 o 
  10   1  16        8.91       12.09      3.29 o 
 -10   2  16        2.63       12.12      5.61 o 
  -9   2  16        7.71        6.82      4.09 o 
  -8   2  16       80.56       85.31     13.94 o 
  -7   2  16        5.84        8.33      3.94 o 
  -6   2  16        0.55        3.32      1.87 o 
  -5   2  16       73.11       66.85      6.16 o 
  -4   2  16        4.50        7.64      2.32 o 
  -3   2  16       14.17       13.86      3.06 o 
  -2   2  16        6.61       11.56      2.79 o 
  -1   2  16       58.09       50.46      5.32 o 
   0   2  16       10.88       13.02      3.00 o 
   1   2  16      125.09      114.10      6.72 o 
   2   2  16      348.60      322.06     11.43 o 
   3   2  16       26.61       29.82      4.63 o 
   4   2  16        0.06        0.30      1.59 o 
   5   2  16       15.73       15.83      3.63 o 
   6   2  16      105.92      100.96      6.34 o 
   7   2  16       26.79       43.31      4.91 o 
   8   2  16        0.31        3.08      1.83 o 
   9   2  16       10.33       13.52      2.92 o 
  10   2  16        1.07        0.90      2.18 o 
 -10   3  16        7.95       14.09      5.91 o 
  -9   3  16       21.34       25.15      7.12 o 
  -8   3  16        0.05        1.14      2.24 o 
  -7   3  16        0.23        3.68      2.76 o 
  -6   3  16        6.70        2.92      2.58 o 
  -5   3  16       38.43       42.32     10.30 o 
  -4   3  16      128.36      120.44      6.89 o 
  -3   3  16      388.71      374.19     12.73 o 
  -2   3  16      616.37      582.08     15.13 o 
  -1   3  16       38.21       30.97      4.46 o 
   0   3  16       59.06       47.64      5.30 o 
   1   3  16       10.98       15.50      3.17 o 
   2   3  16      274.33      262.07     10.50 o 
   3   3  16       23.64       26.67      4.09 o 
   4   3  16      102.43      110.50      7.14 o 
   5   3  16        4.76        9.27      2.58 o 
   6   3  16        0.16        1.04      1.80 o 
   7   3  16       33.36       40.44      5.68 o 
   8   3  16       21.82       24.08      4.36 o 
   9   3  16        2.60        7.37      2.82 o 
  -9   4  16        0.05        4.73      3.27 o 
  -8   4  16        2.13        5.23      3.09 o 
  -7   4  16        3.71        9.02      3.21 o 
  -6   4  16        4.92        3.60      3.18 o 
  -5   4  16      194.41      209.38     25.83 o 
  -4   4  16       58.91       57.87      7.72 o 
  -3   4  16       47.30       68.68      8.40 o 
  -2   4  16       15.17       13.46      3.02 o 
  -1   4  16       73.74       84.10      6.06 o 
   0   4  16      250.49      225.28      9.61 o 
   1   4  16        8.70       15.10      3.25 o 
   2   4  16        0.00        1.40      1.58 o 
   3   4  16       10.86       14.93      3.20 o 
   4   4  16      370.90      338.66     12.58 o 
   5   4  16      119.86      134.89      8.13 o 
   6   4  16       10.91       10.27      2.64 o 
   7   4  16        6.27        7.51      2.58 o 
   8   4  16        1.76        7.65      2.92 o 
   9   4  16        3.11        9.50      3.14 o 
  -9   5  16       22.74       33.45      6.59 o 
  -8   5  16       62.76       87.41     10.55 o 
  -7   5  16       13.76       20.99      5.32 o 
  -6   5  16       38.73       48.38      7.60 o 
  -5   5  16        1.90        0.89      2.13 o 
  -4   5  16       36.61       35.71      6.23 o 
  -3   5  16        6.47        2.76      4.55 o 
  -2   5  16       11.25        8.92      3.24 o 
  -1   5  16        4.22       13.74      4.77 o 
   0   5  16       90.70       99.29      6.68 o 
   1   5  16       31.38       27.82      4.26 o 
   2   5  16        8.24        8.00      2.42 o 
   3   5  16       52.56       48.57      5.93 o 
   4   5  16      231.44      220.06     10.29 o 
   5   5  16       82.04       83.27      9.34 o 
   6   5  16       33.12       28.78      4.56 o 
   7   5  16        5.16        7.43      3.43 o 
   8   5  16        0.03        0.32      2.82 o 
  -8   6  16        8.59       18.69      5.39 o 
  -7   6  16       13.61       17.16      5.99 o 
  -6   6  16        0.72        1.76      2.83 o 
  -5   6  16      113.23      127.38     10.12 o 
  -4   6  16        1.36        5.61      3.00 o 
  -3   6  16      140.14      145.92     10.49 o 
  -2   6  16       27.18       29.38      5.83 o 
  -1   6  16        4.92        7.08      3.45 o 
   0   6  16       46.79       54.65      7.87 o 
   1   6  16       15.67       24.29      5.02 o 
   2   6  16       32.52       40.73      6.91 o 
   3   6  16       51.03       50.33      5.79 o 
   4   6  16       13.13       15.03      3.36 o 
   5   6  16       22.06       28.88      4.66 o 
   6   6  16        0.90        0.25      1.84 o 
   7   6  16        1.23        5.30      2.87 o 
   8   6  16        0.05        9.24      5.30 o 
  -7   7  16        0.75        4.22      4.70 o 
  -6   7  16      101.55      111.66     10.69 o 
  -5   7  16        7.35       19.37      4.76 o 
  -4   7  16       13.22       11.97      4.28 o 
  -3   7  16        9.04       14.15      4.33 o 
  -2   7  16        6.60        6.85      2.38 o 
  -1   7  16       81.34       86.67      7.11 o 
   0   7  16        0.96       -0.68      2.04 o 
   1   7  16       19.93       31.10      7.12 o 
   2   7  16        0.24        2.00      2.52 o 
   3   7  16        0.78        4.12      2.87 o 
   4   7  16       10.54       13.72      3.86 o 
   5   7  16       26.68       27.15      7.73 o 
   6   7  16        3.01        1.43      4.92 o 
   7   7  16       60.95       64.09     12.58 o 
  -6   8  16        2.97        5.01      3.38 o 
  -5   8  16       55.05       57.74     12.43 o 
  -4   8  16      103.70      120.31     10.34 o 
  -3   8  16      149.29      136.78     10.81 o 
  -2   8  16        6.68       12.98      3.41 o 
  -1   8  16       97.73      102.45      7.67 o 
   0   8  16       12.60       12.30      2.97 o 
   1   8  16       15.39       19.45      4.85 o 
   2   8  16       21.09       25.12      9.24 o 
   3   8  16        3.46        9.85      5.76 o 
   4   8  16       15.90       25.46      8.94 o 
   5   8  16       13.91       17.58      7.12 o 
  -4   9  16        0.91        4.85      4.85 o 
  -3   9  16       90.75      111.19      8.38 o 
  -2   9  16        3.60        7.84      2.80 o 
  -1   9  16       12.43       12.64      4.27 o 
   0   9  16        1.09        2.23      2.35 o 
   1   9  16        2.26        4.55      4.55 o 
   2   9  16        1.40        3.49      5.00 o 
   3   9  16        1.20        3.94      4.39 o 
  -9   0  17       10.53       15.15      6.06 o 
  -7   0  17       11.68        9.09      4.70 o 
  -5   0  17       51.38       40.31      9.39 o 
  -3   0  17       25.97       33.03      8.18 o 
  -1   0  17       40.78       35.15      8.33 o 
   1   0  17       28.61       20.95      4.34 o 
   3   0  17        0.43        3.14      2.13 o 
   5   0  17       23.86       33.11      8.56 o 
   7   0  17       63.09       71.48      9.16 o 
   9   0  17       16.88        5.87      3.75 o 
 -10   1  17        0.99        8.79      4.85 o 
  -9   1  17        0.31        3.18      3.64 o 
  -8   1  17        0.00        1.82      3.33 o 
  -7   1  17        4.82        6.57      2.80 o 
  -6   1  17      104.86      105.85      8.45 o 
  -5   1  17        7.77       11.58      3.37 o 
  -4   1  17      197.35      197.69     11.29 o 
  -3   1  17        1.01        3.44      2.07 o 
  -2   1  17       54.75       43.76      5.04 o 
  -1   1  17        0.00        0.93      1.58 o 
   0   1  17        1.56        4.08      1.89 o 
   1   1  17        0.86        3.13      2.10 o 
   2   1  17        6.94        5.79      2.11 o 
   3   1  17       71.19       67.77      6.49 o 
   4   1  17       20.82       28.41      4.34 o 
   5   1  17        0.71        1.72      1.49 o 
   6   1  17       43.72       48.23      5.05 o 
   7   1  17       51.30       48.32      6.36 o 
   8   1  17        0.35        2.59      2.00 o 
   9   1  17        3.31        7.20      2.95 o 
 -10   2  17        1.30        1.06      3.33 o 
  -9   2  17        9.87       11.06      5.76 o 
  -8   2  17       25.60       34.40      8.33 o 
  -7   2  17       16.42       30.00      8.49 o 
  -6   2  17       42.26       54.85     11.36 o 
  -5   2  17        0.02        2.20      1.82 o 
  -4   2  17        0.36        0.55      1.63 o 
  -3   2  17      246.24      216.00      9.39 o 
  -2   2  17       53.69       55.02      5.76 o 
  -1   2  17       31.21       36.80      4.79 o 
   0   2  17      286.86      268.22     10.52 o 
   1   2  17       46.02       60.56      6.06 o 
   2   2  17       12.98       10.12      2.89 o 
   3   2  17      185.71      171.96      8.78 o 
   4   2  17       84.81       81.09      7.33 o 
   5   2  17       69.11       67.66      6.99 o 
   6   2  17        3.58        4.45      2.27 o 
   7   2  17       33.44       28.25      4.73 o 
   8   2  17       15.97       18.45      4.12 o 
   9   2  17       12.31       17.23      3.91 o 
  -9   3  17       16.49       26.37      8.03 o 
  -8   3  17       48.93       61.52     12.88 o 
  -7   3  17       12.78       15.86      4.16 o 
  -6   3  17       25.20       29.79      8.03 o 
  -5   3  17        0.75        4.92      2.68 o 
  -4   3  17       49.27       69.16      8.37 o 
  -3   3  17       88.22       92.36      6.45 o 
  -2   3  17        3.05        3.58      1.75 o 
  -1   3  17      519.89      453.43     13.82 o 
   0   3  17       13.65       15.07      3.27 o 
   1   3  17      174.62      156.31      8.25 o 
   2   3  17        2.78        6.08      2.31 o 
   3   3  17       60.16       61.08      6.47 o 
   4   3  17        1.45        1.48      2.11 o 
   5   3  17      124.05      124.47      7.95 o 
   6   3  17        3.64        8.43      2.77 o 
   7   3  17       52.11       60.18      6.96 o 
   8   3  17        1.20        7.20      2.72 o 
   9   3  17        2.10        1.92      3.30 o 
  -9   4  17       16.52       12.39      4.10 o 
  -8   4  17       11.92       21.44      5.25 o 
  -7   4  17      195.98      212.21     13.17 o 
  -6   4  17        0.53        3.83      2.55 o 
  -5   4  17       12.58       21.82      4.87 o 
  -4   4  17        3.06        4.88      2.72 o 
  -3   4  17       36.22       34.79      6.10 o 
  -2   4  17       22.03       28.17      5.76 o 
  -1   4  17        2.00        1.52      2.07 o 
   0   4  17       15.01       19.76      3.58 o 
   1   4  17        3.25        3.65      1.94 o 
   2   4  17        2.37        9.11      2.53 o 
   3   4  17       15.61       15.93      3.43 o 
   4   4  17       29.07       31.24      4.71 o 
   5   4  17       26.09       33.98      5.28 o 
   6   4  17        0.16       -0.05      1.66 o 
   7   4  17        3.07        2.49      3.16 o 
   8   4  17       17.86       24.87      4.57 o 
  -8   5  17       73.59      112.88     10.88 o 
  -7   5  17       15.65       22.89      5.44 o 
  -6   5  17        0.00        3.43      2.98 o 
  -5   5  17        5.45        4.96      2.93 o 
  -4   5  17       55.40       62.01      8.62 o 
  -3   5  17       34.38       37.13      6.51 o 
  -2   5  17       19.49       18.39      4.66 o 
  -1   5  17       10.22        7.48      3.21 o 
   0   5  17       15.75       17.65      4.34 o 
   1   5  17        0.15        2.85      1.78 o 
   2   5  17        0.42        1.88      1.74 o 
   3   5  17       54.26       72.03      7.08 o 
   4   5  17        0.27        1.33      1.85 o 
   5   5  17        5.33        8.90      3.19 o 
   6   5  17       62.83       58.02      6.90 o 
   7   5  17      145.23      147.69      9.25 o 
   8   5  17        9.82       18.20      3.96 o 
  -7   6  17        4.54        6.84      4.47 o 
  -6   6  17        7.20        1.26      2.72 o 
  -5   6  17       18.29       21.07      5.30 o 
  -4   6  17       19.07       28.56      5.94 o 
  -3   6  17        4.12        9.18      3.64 o 
  -2   6  17        8.01        9.58      3.93 o 
  -1   6  17       23.09       18.71      4.66 o 
   0   6  17       60.31       68.43      8.58 o 
   1   6  17        7.33        7.71      3.27 o 
   2   6  17        0.00       -0.35      2.29 o 
   3   6  17        1.93        2.15      1.82 o 
   4   6  17        0.29        3.70      2.49 o 
   5   6  17        5.60        5.40      2.66 o 
   6   6  17        1.17        5.62      2.82 o 
   7   6  17        5.60        4.14      3.64 o 
  -6   7  17        3.53        9.17      3.71 o 
  -5   7  17       33.54       46.17      7.98 o 
  -4   7  17        0.02        1.31      3.71 o 
  -3   7  17        0.46        1.91      2.35 o 
  -2   7  17        2.96        4.27      2.89 o 
  -1   7  17        2.89       -2.46      3.41 o 
   0   7  17        0.14       -0.27      2.19 o 
   1   7  17       88.85       94.96     10.45 o 
   2   7  17       22.17       21.45      5.83 o 
   3   7  17        7.74        2.09      2.73 o 
   4   7  17        3.98        2.24      6.36 o 
   5   7  17       12.35       16.62      4.62 o 
   6   7  17        1.35        2.88      3.27 o 
  -4   8  17        0.51        3.26      3.30 o 
  -3   8  17       17.74       21.75      4.19 o 
  -2   8  17       46.49       53.12      8.52 o 
  -1   8  17        0.33        3.18      4.62 o 
   0   8  17       52.83       54.86      7.98 o 
   1   8  17        0.60        2.64      2.73 o 
   2   8  17        5.60       10.44      3.84 o 
   3   8  17        1.89        2.27      3.94 o 
   4   8  17       26.02       38.18     10.76 o 
  -1   9  17       18.42       19.70      7.42 o 
   0   9  17        0.31        3.64      4.24 o 
  -8   0  18       25.31       23.64      7.12 o 
  -6   0  18        6.21       10.46      5.15 o 
  -4   0  18        1.19        3.94      3.79 o 
  -2   0  18      310.88      261.68     18.64 o 
   0   0  18       21.16       24.70      7.42 o 
   2   0  18       14.12       13.79      5.76 o 
   4   0  18        8.92        4.74      2.50 o 
   6   0  18        1.42        4.79      2.80 o 
   8   0  18        3.64        5.55      3.20 o 
  -9   1  18       19.71       22.43      7.12 o 
  -8   1  18        7.77       11.97      5.15 o 
  -7   1  18       43.63       51.84     10.30 o 
  -6   1  18        1.14        7.05      2.46 o 
  -5   1  18       43.29       53.81      7.63 o 
  -4   1  18        0.23        4.70      2.36 o 
  -3   1  18      141.04      118.76      8.95 o 
  -2   1  18       64.81       66.00      8.03 o 
  -1   1  18       37.65       40.10      6.59 o 
   0   1  18       64.82       66.90      6.37 o 
   1   1  18        4.12        5.09      2.41 o 
   2   1  18        1.54        3.11      1.73 o 
   3   1  18       14.20       16.16      3.24 o 
   4   1  18        0.31        3.22      1.91 o 
   5   1  18       17.65       15.63      3.48 o 
   6   1  18       38.21       51.77      6.31 o 
   7   1  18       16.08       22.35      3.60 o 
   8   1  18        2.55        7.28      2.62 o 
  -9   2  18       50.92       54.25     11.67 o 
  -8   2  18        0.30        1.67      3.64 o 
  -7   2  18        0.16       -0.91      3.03 o 
  -6   2  18        4.53       11.52      5.15 o 
  -5   2  18       24.99       29.32      5.51 o 
  -4   2  18       16.16       16.17      3.91 o 
  -3   2  18       12.55       14.35      2.91 o 
  -2   2  18       31.53       28.96      4.43 o 
  -1   2  18       92.35       94.16      6.64 o 
   0   2  18      330.31      291.94     11.33 o 
   1   2  18        0.94        0.97      1.74 o 
   2   2  18        4.93        5.16      2.11 o 
   3   2  18        0.15       -0.02      2.43 o 
   4   2  18        4.93        7.65      2.36 o 
   5   2  18        0.01        3.27      1.98 o 
   6   2  18       55.44       55.96      7.03 o 
   7   2  18        0.92        4.90      2.44 o 
   8   2  18       40.80       50.28      6.69 o 
  -8   3  18        3.22        6.52      4.70 o 
  -7   3  18       10.75       13.64      5.76 o 
  -6   3  18        0.01       -2.88      2.88 o 
  -5   3  18      125.27      127.46      9.64 o 
  -4   3  18        1.86        1.44      2.46 o 
  -3   3  18      100.04      106.00      6.86 o 
  -2   3  18       26.96       25.81      4.21 o 
  -1   3  18       34.21       43.83      5.45 o 
   0   3  18      332.36      346.26     12.51 o 
   1   3  18        2.50        6.43      2.45 o 
   2   3  18      256.95      238.86     10.63 o 
   3   3  18       34.19       34.04      4.92 o 
   4   3  18       76.33       71.22      7.27 o 
   5   3  18        3.73        8.27      2.61 o 
   6   3  18       14.76       10.24      3.18 o 
   7   3  18       26.96       40.86      5.98 o 
   8   3  18       45.11       56.39      7.25 o 
  -8   4  18       33.90       42.88     10.91 o 
  -7   4  18       69.62       96.70     10.98 o 
  -6   4  18       34.43       41.13      7.17 o 
  -5   4  18       15.23       13.63      4.05 o 
  -4   4  18       48.90       46.50      7.23 o 
  -3   4  18        0.00        2.27      2.46 o 
  -2   4  18       30.41       29.72      5.62 o 
  -1   4  18       13.33       15.90      3.30 o 
   0   4  18       37.22       33.49      4.92 o 
   1   4  18      106.50      105.95      7.10 o 
   2   4  18      105.47       98.03      7.25 o 
   3   4  18        0.60       -1.43      1.43 o 
   4   4  18        0.43        2.86      1.97 o 
   5   4  18       31.74       36.31      5.43 o 
   6   4  18       34.84       36.26      5.42 o 
   7   4  18       15.13       16.21      3.88 o 
  -7   5  18        0.14        1.75      3.94 o 
  -6   5  18       11.24       20.35      5.24 o 
  -5   5  18        0.00       -0.73      2.39 o 
  -4   5  18       17.19       20.13      5.03 o 
  -3   5  18        0.23        4.21      2.84 o 
  -2   5  18        3.89        5.06      2.52 o 
  -1   5  18        0.60        6.10      2.67 o 
   0   5  18       21.22       25.54      5.32 o 
   1   5  18        6.25        3.42      1.95 o 
   2   5  18        8.32       11.45      2.97 o 
   3   5  18        3.37       10.12      3.37 o 
   4   5  18        5.44        9.71      2.83 o 
   5   5  18       12.48       13.22      3.59 o 
   6   5  18        3.34        3.58      2.40 o 
   7   5  18        2.14        3.61      2.37 o 
  -6   6  18       20.10       26.48      5.74 o 
  -5   6  18        0.02        2.16      3.64 o 
  -4   6  18        0.23        1.85      2.73 o 
  -3   6  18       48.47       66.91      9.32 o 
  -2   6  18        0.24       -2.24      2.24 o 
  -1   6  18       40.98       46.46     13.11 o 
   0   6  18       50.07       58.79      8.57 o 
   1   6  18        8.57       13.89      4.02 o 
   2   6  18        1.46        2.69      2.46 o 
   3   6  18       10.97       14.45      4.70 o 
   4   6  18        1.28        3.97      2.22 o 
   5   6  18        5.02        8.77      6.82 o 
   6   6  18        0.52        3.78      2.40 o 
  -5   7  18        0.09        6.96      3.67 o 
  -4   7  18        3.77        8.99      4.09 o 
  -3   7  18        1.04       -0.20      2.72 o 
  -2   7  18       13.06       22.56      6.74 o 
  -1   7  18       37.68       46.65      7.82 o 
   0   7  18        1.33        2.39      2.73 o 
   1   7  18        0.17        2.15      3.71 o 
   2   7  18       42.14       51.73      8.07 o 
   3   7  18        4.76        8.16      4.17 o 
   4   7  18       35.25       49.00      7.86 o 
  -3   8  18        3.17        7.08      4.17 o 
  -2   8  18       25.32       34.43      6.69 o 
  -1   8  18        1.16       -2.27      2.89 o 
   0   8  18        4.77        7.15      3.86 o 
   1   8  18       13.23       19.86      4.94 o 
   2   8  18        0.69        6.95      3.49 o 
  -7   0  19        2.77       10.91      5.00 o 
  -5   0  19       33.65       29.55      7.88 o 
  -3   0  19        0.00        1.36      2.73 o 
  -1   0  19        3.62        1.52      3.03 o 
   1   0  19       25.85       30.76      8.33 o 
   3   0  19       84.87      102.89     14.85 o 
   5   0  19       89.47       87.20      8.63 o 
   7   0  19       68.98       75.77      9.75 o 
  -8   1  19       11.45       21.06      6.21 o 
  -7   1  19        0.08        1.52      3.18 o 
  -6   1  19       69.11       73.51      8.89 o 
  -5   1  19       44.64       53.87      7.55 o 
  -4   1  19       39.72       42.66      6.86 o 
  -3   1  19        3.22        6.37      2.65 o 
  -2   1  19       91.59       96.06      8.97 o 
  -1   1  19       16.28       18.11      4.50 o 
   0   1  19       89.40      103.82      9.26 o 
   1   1  19       15.55        9.79      3.35 o 
   2   1  19        0.00       -1.60      1.60 o 
   3   1  19       26.15       32.46      4.63 o 
   4   1  19        0.17        3.98      2.06 o 
   5   1  19       11.88       14.46      3.39 o 
   6   1  19        0.01        1.32      2.09 o 
   7   1  19       18.90       21.02      4.07 o 
   8   1  19        1.02        4.91      3.63 o 
  -8   2  19       47.27       60.31     12.88 o 
  -7   2  19        0.61        3.18      3.94 o 
  -6   2  19        1.98        7.73      4.55 o 
  -5   2  19       10.81        7.73      4.24 o 
  -4   2  19        0.14        2.39      2.41 o 
  -3   2  19        4.76        7.92      2.67 o 
  -2   2  19        0.97        0.32      1.92 o 
  -1   2  19        2.93        3.90      1.85 o 
   0   2  19       31.46       31.45      4.66 o 
   1   2  19      110.57      107.99      7.20 o 
   2   2  19       15.95       16.86      3.37 o 
   3   2  19        2.75        3.75      2.33 o 
   4   2  19       21.49       27.56      4.54 o 
   5   2  19        2.94        4.47      2.18 o 
   6   2  19       23.05       29.04      4.96 o 
   7   2  19        0.36        2.95      2.68 o 
  -8   3  19       34.03       54.40     12.58 o 
  -7   3  19       16.63       17.88      7.27 o 
  -6   3  19        4.77       16.67      6.52 o 
  -5   3  19       18.09       23.79      7.88 o 
  -4   3  19        5.48       11.00      3.41 o 
  -3   3  19        2.96        6.39      2.38 o 
  -2   3  19        7.85        5.36      2.28 o 
  -1   3  19       26.64       25.97      4.29 o 
   0   3  19        2.26        3.69      1.98 o 
   1   3  19        0.20        2.00      1.85 o 
   2   3  19        4.95        6.96      2.34 o 
   3   3  19       51.76       55.60      6.47 o 
   4   3  19        0.65       -0.97      1.91 o 
   5   3  19        2.07       -1.06      1.79 o 
   6   3  19        0.07        2.81      2.30 o 
   7   3  19       35.20       36.04      6.46 o 
  -7   4  19        0.16       -2.42      3.94 o 
  -6   4  19       55.60       70.20      9.29 o 
  -5   4  19        7.18        9.87      3.75 o 
  -4   4  19        0.19        7.24      3.42 o 
  -3   4  19        0.01        2.88      2.57 o 
  -2   4  19        0.89        6.02      2.83 o 
  -1   4  19        0.16        0.10      1.74 o 
   0   4  19        0.33        2.20      1.86 o 
   1   4  19       52.56       45.64      5.86 o 
   2   4  19       15.01       16.27      3.50 o 
   3   4  19        0.03        3.40      2.14 o 
   4   4  19       18.53       21.56      4.81 o 
   5   4  19        1.60        9.34      2.87 o 
   6   4  19       20.04       28.60      5.07 o 
  -6   5  19       31.73       37.05      6.90 o 
  -5   5  19        7.77        6.79      3.32 o 
  -4   5  19        0.63        6.43      2.95 o 
  -3   5  19        0.60        7.80      3.32 o 
  -2   5  19       22.79       18.60      4.79 o 
  -1   5  19        0.48        1.38      2.73 o 
   0   5  19       96.34       99.77     10.61 o 
   1   5  19        0.85        3.77      2.86 o 
   2   5  19       15.45       17.16      3.44 o 
   3   5  19       24.30       32.18      4.85 o 
   4   5  19        0.09       -1.42      2.17 o 
   5   5  19        0.40        1.53      2.18 o 
   6   5  19       23.45       31.50      5.42 o 
  -5   6  19        8.32       13.37      4.60 o 
  -4   6  19        1.75        5.54      3.71 o 
  -3   6  19       12.18       13.85      4.18 o 
  -2   6  19       17.40       19.70      5.14 o 
  -1   6  19        1.88        4.24      2.84 o 
   0   6  19       22.35       30.00      6.05 o 
   1   6  19        0.32       -2.30      2.41 o 
   2   6  19        2.39        2.94      2.84 o 
   3   6  19        1.68        2.99      2.99 o 
   4   6  19        3.10        6.10      2.64 o 
  -3   7  19        2.10        4.65      3.41 o 
  -2   7  19       48.36       45.57     12.35 o 
  -1   7  19       12.14       12.36      4.22 o 
   0   7  19        1.37        0.25      4.62 o 
   1   7  19        0.87        4.09      3.15 o 
   2   7  19        1.69        4.71      3.24 o 
   3   7  19        2.17        2.85      4.77 o 
  -6   0  20       28.04       48.18     10.00 o 
  -4   0  20       11.54       10.61      4.85 o 
  -2   0  20        4.55       13.18      5.15 o 
   0   0  20        0.58       -1.06      2.58 o 
   2   0  20       70.72       69.40     12.73 o 
   4   0  20       13.61        5.91      4.09 o 
   6   0  20        8.86        5.91      4.85 o 
  -7   1  20        1.83        4.09      4.39 o 
  -6   1  20       24.76       31.41      7.73 o 
  -5   1  20       11.29       14.04      3.64 o 
  -4   1  20        5.42        6.31      5.15 o 
  -3   1  20        0.44        2.08      1.98 o 
  -2   1  20       20.27       26.86      5.48 o 
  -1   1  20        4.52        6.70      2.76 o 
   0   1  20       20.85       14.11      4.17 o 
   1   1  20       63.20       67.44     13.49 o 
   2   1  20      131.32      136.90     10.45 o 
   3   1  20       14.29       15.23      4.50 o 
   4   1  20        5.92       12.62      4.05 o 
   5   1  20        3.21        4.90      2.95 o 
   6   1  20        0.04        1.37      2.38 o 
   7   1  20        0.16        1.49      2.46 o 
  -7   2  20       12.35       16.82      5.61 o 
  -6   2  20        8.60        6.06      5.61 o 
  -5   2  20        6.58        5.76      4.09 o 
  -4   2  20        4.48        9.64      4.02 o 
  -3   2  20        0.83        5.61      2.79 o 
  -2   2  20        7.51        9.67      3.15 o 
  -1   2  20       10.17       20.64      4.75 o 
   0   2  20       39.09       46.58      7.38 o 
   1   2  20       52.56       68.38      6.98 o 
   2   2  20       32.87       37.28      5.93 o 
   3   2  20      108.91      112.49      8.08 o 
   4   2  20       34.02       40.39      5.58 o 
   5   2  20       22.52       33.61      5.21 o 
   6   2  20       19.88       28.99      4.86 o 
  -7   3  20        7.18       11.52      5.61 o 
  -6   3  20        0.23        2.58      3.49 o 
  -5   3  20        2.09       -0.45      3.79 o 
  -4   3  20        2.41        5.15      4.09 o 
  -3   3  20        8.46        8.94      4.09 o 
  -2   3  20       47.33       49.84      5.91 o 
  -1   3  20        1.13        1.47      1.87 o 
   0   3  20        5.55        9.83      3.04 o 
   1   3  20       42.06       53.66      6.44 o 
   2   3  20       20.89       21.42      5.23 o 
   3   3  20       11.43       14.36      3.36 o 
   4   3  20       17.55       19.72      3.93 o 
   5   3  20        0.42        2.94      2.59 o 
   6   3  20        6.65       13.96      3.61 o 
  -6   4  20       29.19       30.76      8.94 o 
  -5   4  20        0.13       -3.18      3.18 o 
  -4   4  20       20.54       21.43      5.35 o 
  -3   4  20        2.95        4.28      2.87 o 
  -2   4  20        3.00        3.21      2.73 o 
  -1   4  20        0.75        6.28      2.76 o 
   0   4  20        9.33        6.83      3.28 o 
   1   4  20        0.25        3.24      2.12 o 
   2   4  20       12.78       13.67      3.23 o 
   3   4  20        2.94        0.70      2.33 o 
   4   4  20        6.21        9.93      2.83 o 
   5   4  20       26.03       27.15      4.71 o 
  -5   5  20        5.98        4.68      3.69 o 
  -4   5  20        9.16        8.09      3.60 o 
  -3   5  20        0.03       -1.36      2.32 o 
  -2   5  20       18.22       22.80      5.33 o 
  -1   5  20        0.18        4.72      2.83 o 
   0   5  20        8.68        9.89      3.86 o 
   1   5  20        7.25        4.80      3.41 o 
   2   5  20       10.46       12.66      3.36 o 
   3   5  20       58.80       64.43      7.55 o 
   4   5  20        1.40        0.23      2.63 o 
  -3   6  20       47.70       71.21      9.91 o 
  -2   6  20        5.95        7.92      3.53 o 
  -1   6  20        6.02       10.97      4.23 o 
   0   6  20        1.10        3.78      2.93 o 
   1   6  20        4.26        2.14      5.30 o 
   2   6  20        3.00       13.21      4.64 o 
   3   6  20        0.08        1.46      3.49 o 
  -5   0  21        1.26        1.52      3.79 o 
  -3   0  21      112.40      155.31     15.91 o 
  -1   0  21       39.17       58.94     11.97 o 
   1   0  21       26.19       38.18      9.85 o 
   3   0  21      104.32      105.01     16.06 o 
   5   0  21       87.27       90.76     16.06 o 
  -6   1  21        0.00        1.21      3.64 o 
  -5   1  21       32.43       45.57      7.42 o 
  -4   1  21       22.86       41.37      7.07 o 
  -3   1  21        1.59        1.65      2.46 o 
  -2   1  21       42.98       53.35      7.93 o 
  -1   1  21       40.94       54.89      8.36 o 
   0   1  21       39.29       56.21      8.46 o 
   1   1  21       26.97       35.60      6.49 o 
   2   1  21       22.99       29.03      6.19 o 
   3   1  21       33.27       29.51      6.25 o 
   4   1  21       24.52       32.96      6.71 o 
   5   1  21       44.41       38.43      7.26 o 
  -6   2  21        0.27       -2.27      3.49 o 
  -5   2  21       24.05       40.00     10.76 o 
  -4   2  21       20.92       24.13      5.10 o 
  -3   2  21       10.14       12.52      3.97 o 
  -2   2  21       10.78       16.62      9.92 o 
  -1   2  21       20.40       25.34      5.41 o 
   0   2  21       24.53       38.90      6.91 o 
   1   2  21      122.64      147.13     11.52 o 
   2   2  21       18.07       17.99      4.82 o 
   3   2  21       30.34       30.50      4.91 o 
   4   2  21       31.69       39.97      5.61 o 
   5   2  21        2.56        7.50      2.82 o 
  -5   3  21        0.33        4.09      4.09 o 
  -4   3  21       13.92       15.15      6.52 o 
  -3   3  21        0.23       -1.52      2.88 o 
  -2   3  21        1.10       -0.31      3.18 o 
  -1   3  21       12.89       15.17      3.97 o 
   0   3  21       37.36       43.98      5.80 o 
   1   3  21       28.78       30.47      4.92 o 
   2   3  21        0.48        0.42      2.03 o 
   3   3  21       32.21       40.41      9.09 o 
   4   3  21        9.55       12.95      4.81 o 
   5   3  21        2.74        8.47      3.50 o 
  -4   4  21        0.36        1.06      3.94 o 
  -3   4  21        3.39        9.03      4.01 o 
  -2   4  21        0.97        2.25      2.83 o 
  -1   4  21        3.15        5.19      3.09 o 
   0   4  21       11.96       24.92      4.77 o 
   1   4  21        3.03        6.22      2.54 o 
   2   4  21       48.83       65.58      7.64 o 
   3   4  21        1.84        6.18      2.74 o 
   4   4  21       13.79        9.15      3.40 o 
  -3   5  21       18.45       25.08      5.87 o 
  -2   5  21       19.39       17.21      5.09 o 
  -1   5  21        0.08        1.72      3.86 o 
   0   5  21        2.43        0.07      2.84 o 
   1   5  21       13.03       40.01      7.12 o 
   2   5  21        9.21       18.15      8.71 o 
  -4   0  22      115.80      142.28     15.91 o 
  -2   0  22       28.23       26.37      7.12 o 
   0   0  22       65.01       51.97     11.82 o 
   2   0  22        9.92       12.88      6.36 o 
   4   0  22       81.11       91.52     15.76 o 
  -5   1  22        1.14        6.77      4.09 o 
  -4   1  22       24.19       30.59      6.13 o 
  -3   1  22       15.92       13.62      4.03 o 
  -2   1  22       23.63       29.47      6.05 o 
  -1   1  22       66.97       72.10      9.54 o 
   0   1  22        0.46        3.47      2.67 o 
   1   1  22       40.49       52.56     12.50 o 
   2   1  22        7.52       12.32      3.90 o 
   3   1  22       93.52      109.83     10.66 o 
   4   1  22       79.00       82.67     10.71 o 
  -4   2  22       11.67       24.40      8.33 o 
  -3   2  22        2.55        6.47      3.41 o 
  -2   2  22        0.75        4.55      6.44 o 
  -1   2  22        8.29       12.22      5.76 o 
   0   2  22        1.60        2.65      3.00 o 
   1   2  22       19.32       19.76      4.93 o 
   2   2  22        9.88        9.06      3.96 o 
   3   2  22        0.76        4.26      5.08 o 
  -3   3  22        0.03        3.33      3.94 o 
  -2   3  22       13.37       22.43      7.73 o 
  -1   3  22        0.07        2.03      4.02 o 
   0   3  22       17.13       26.30      7.80 o 
   1   3  22        4.72        5.38      5.68 o 
   2   3  22       21.91       19.06      4.37 o 
   3   3  22       36.39       45.33      6.45 o 
  -1   4  22       14.76       13.70      4.55 o 
   0   4  22        2.35        6.21      3.80 o 
   1   4  22       28.79       31.13      5.02 o 
  -1   0  23        0.07        3.03      4.24 o 
   1   0  23        4.92        9.09      4.24 o 
  -2   1  23        8.79       14.19      4.92 o 
  -1   1  23       11.81       24.06      8.26 o 
   0   1  23        0.02        5.24      2.91 o 
   1   1  23       17.61       26.16      5.39 o 
  -1   2  23       11.75       29.55      8.64 o 
   0   2  23       16.28       30.76      9.09 o 
                                                 
